# Supplementary material for: N-VEGF, the Autoregulatory Arm of VEGF-A
Source: Cells. 2022 Apr 11;11(8):1289. doi: 10.3390/cells11081289 (PMC9024919; doi:10.3390/cells11081289)
Supplement: Supplementary file 1 [file cells-11-01289-s001.zip]

Archive with 4 entries (4 files):
- Supplementa Data.pdf
- Table S1.xlsx
- Table S2.xlsx
- Table S3.xlsx
