# Supplementary material for: N-VEGF, the Autoregulatory Arm of VEGF-A
Source: Cells. 2022 Apr 11;11(8):1289. doi: 10.3390/cells11081289 (PMC9024919; doi:10.3390/cells11081289)
Supplement: Supplementary file 1 [file cells-11-01289-s001.zip › Table S1.xlsx]

## Sheet: Sheet1
Table S3 - Oligonucleotides used in this study
Name		Sequence (5’ 3’)
His- ORF EcoRI	F	GCATGAATTCATGCACCACCACCACCACCACCTGACGGACAGACAGACAGA
His NLS ORF EcoRI	F	GCATGAATTCATGCACCACCACCACCACCACAAAAGGCCGGCGGCCACGAAAAAGGCCGGCCAGGCAAAAAAGAAAAAGCTGACGGACAGACAGACAGA
Rev his ORF	R	GCACCGGTTTAGGTTTCGGAGGCCCGA
5' UTRnewRT	F	TTCTGGGCTGTTCTCGCTTC
3' UTRnewRT	R	CTAGCACTTCTCGCGGCTC
5'mGAPDH-qRT	F	AGGTCGGTGTGAACGGATTTG
3'mGAPDH-qRT	R	TGTAGACCATGTAGTTGAGGTCA
gRNA1 Fwr	F	CACCGTCGGCAGCCCGCCGGCGAGG
gRNA1 Rev	R	AAACCCTCGCCGGCGGGCTGCCGAC
gRNA4 Fwr	F	CACCGCTCGCAGTCCGAGCCGGAGA
gRNA4 Rev	R	AAACTCTCCGGCTCGGACTGCGAGC
NVEGF-5-for	F	TGACCTGCTTTTGGGGGTGA
NVEGF-5-rev	R	CCTCACCCGTCCATGAGCTC
NVEGF-3-for	F	GAAGGAAGAGGAGAGGGGGC
NVEGF-3-rev	R	CCTCCACGTACGACGACAGA
NVEGF 5 left arm	F	AATTGATTAATGGAGAAAGCCAGGGGT
NVEGF 5 left arm	R	TGGCGGCCGCTCAATTTCCGAGAATGACAGTTCTCAGAAATTGAGTGTCTGTCTGTC
NVEGF 3 right arm	F	TGAACGCGTTCAATTTCTGAGAACTGTCATTCTCGGAAATTGACCCTGGCTTTACTG
NVEGF 3 right arm	R	TTCACGCGTATACCTCCAGAGGTCACCT
5’ only in genome	F	TGTGTGTGTGTGTAGTGTGTTTG
3’ only in genome	R	GGTATGGGAGTTTCTCCGGGT
EF1	R	TCTAGGCACCGGTTCAATTG
SV40	F	CTCCCACACCTCCCCCTGAAC
del NVEGF F	F	CAGACAGACAGACACCGCCC
del NVEGF R	R	GGCTCCTCTCCCTTCTGGAACC
VEGF RT F2	F	TTACTGCTGTACCTCCAC
VEGF RT R2	R	GGTAGACATCCATGAACTTG
Irak1 RT	F	CCACCCTGGGTTATGTGCC
Irak1 RT	R	GAGGATGTGAACGAGGTCAGC
Nrp1 RT	F	ACCTCACATCTCCCGGTTACC
Nrp1 RT	R	AAGGTGCAATCTTCCCACAGA
Dpysl3 RT	F	CCGTCTTCTAATCAAGGGAGGG
Dpysl3 RT	R	AATCGTCCACTGTGGTCATTC
Adam10 RT	F	GTGCCAAACGAGCAGTCTCA
Adam10 RT	R	ATTCGTAGGTTGAACTGTCTTCC
Id3 RT	F	GACGACATGAACCACTGCTAC
Id3 RT	R	CCTGGCTAAGCTGAGTGCC
AQP1 RT	F	AGGCTTCAATTACCCACTGGA
AQP1 RT	R	CTTTGGGCCAGAGTAGCGAT
Adgrg1 RT	F	CTGCGGCAGATGGTCTACTTC
Adgrg1 RT	R	CCACACAAAGATGTGAGGCTC
Angptl4 RT	F	CATCCTGGGACGAGATGAACT
Angptl4 RT	R	TGACAAGCGTTACCACAGGC
Hif1a RT	F	TCTCGGCGAAGCAAAGAGTC
Hif1a RT	R	AGCCATCTAGGGCTTTCAGATAA
Src RT	F	CCGAGCGGCTTCTTTACCC
Src RT	R	GCATGATACATGATGCGGTAGT
Pik3c2a RT	F	TGACAGCCCAAGAGGCTTTG
Pik3c2a RT	R	CCTGGGTGAGCTTTTCTACATC
Sh3rf1 RT	F	CAGGTCCATATAAGCACCACTG
Sh3rf1 RT	R	GGTAGGGGACATCTGAAGGGA
Phip RT	F	CTCTGAGCCTCACATGAGAACT
Phip RT	R	CGGACTCGTCCTCTACTAGAAG
Sqstm1 RT	F	GAGGCACCCCGAAACATGG
Sqstm1 RT	R	ACTTATAGCGAGTTCCCACCA
Tlr2 RT	F	CTCTTCAGCAAACGCTGTTCT
Tlr2 RT	R	GGCGTCTCCCTCTATTGTATTG
Cont2 RT	F	ATGCTGGCATCGCCATCTAC
Cont2 RT	R	GCCCGTATAAACTTGCCCCAA
Arrdc4 RT	F	GAGCAAGGGCTGCTACTCAAG
Arrdc4 RT	R	AACCGCAGGTTCAAGTATTCC
VEGF121 RT	F	AGGCCAGCACAGGAGAGATG
VEGF121 RT	R	GGCTTGTCACATTTTTCTTGTC
VEGF165 RT	R	ACAGGGATTTTCTTGTCTTGCTC
VEGF 188 RT	F	CAGTTCGAGGAAAGGGAAAGG
VEGF 188 RT	R	CACAGGGAACGCTCCAGGA
