# Supplementary material for: N-VEGF, the Autoregulatory Arm of VEGF-A
Source: Cells. 2022 Apr 11;11(8):1289. doi: 10.3390/cells11081289 (PMC9024919; doi:10.3390/cells11081289)
Supplement: Supplementary file 1 [file cells-11-01289-s001.zip › Table S2.xlsx]

## Sheet: Up
			Table S2- annotation of 123 up-regulated genes in NLS-N-VEGF cells
Gene List			in comparison to control NLS-N-VEGF cells without dox and N-VEGF cell with and without dox
Gene Name	Ensembl_Gene_Id		Functional annotation	%	P-Value	Gene Name	Ensembl_Gene_Id	FoldChange
Cav2	ENSMUSG00000000058					Sgk1	ENSMUSG00000002602	1.49
Mid2	ENSMUSG00000000266					Src	ENSMUSG00000026490	1.37
S100a6	ENSMUSG00000001025					Pik3c2a	ENSMUSG00000028530	1.37
Itgb7	ENSMUSG00000001281					Pank3	ENSMUSG00000026393	1.2
Angptl4	ENSMUSG00000002289					Map4k3	ENSMUSG00000020580	1.2
Axl	ENSMUSG00000002602					Lrrk2	ENSMUSG00000027646	1.18
Klf4	ENSMUSG00000003032		Phosphorylation	14.3	3.5e-06	Irak1	ENSMUSG00000025060	1.17
Gstm5	ENSMUSG00000004032					Axl	ENSMUSG00000067336	1.17
Aqp1	ENSMUSG00000004655					Dclk1	ENSMUSG00000027797	1.16
Id3	ENSMUSG00000007872					Bmpr2	ENSMUSG00000031392	1.16
Sqstm1	ENSMUSG00000015837					Slk	ENSMUSG00000027646	1.16
Pls3	ENSMUSG00000016382					Rock2	ENSMUSG00000024242	1.15
Trove2	ENSMUSG00000018199					Nek7	ENSMUSG00000018846	1.14
Pmp22	ENSMUSG00000018217					Jak1	ENSMUSG00000030660	1.14
Pank3	ENSMUSG00000018846					Cdc42bpa	ENSMUSG00000019970	1.15
Utrn	ENSMUSG00000019820					Adgrg1	ENSMUSG00000031785	1.95
Ppp1r12a	ENSMUSG00000019907					Src	ENSMUSG00000027646	1.37
Uhrf1bp1l	ENSMUSG00000019951					Itgav	ENSMUSG00000027087	1.19
Slc29a3	ENSMUSG00000020100					Vegfa	ENSMUSG00000023951	1.18
Osbpl8	ENSMUSG00000020189		Cell migration	5.7	4.1e-06	Myo18a	ENSMUSG00000000631	1.17
Btg2	ENSMUSG00000020423					Sirpa	ENSMUSG00000037902	1.17
Rock2	ENSMUSG00000020580					Cdc42bpa	ENSMUSG00000026490	1.15
Hif1a	ENSMUSG00000021109					Fat1	ENSMUSG00000070047	1.14
Pde8b	ENSMUSG00000021684					Jak1	ENSMUSG00000028530	1.14
Ero1l	ENSMUSG00000021831					Phip	ENSMUSG00000032253	1.45
Adamts1	ENSMUSG00000022893					Src	ENSMUSG00000027646	1.37
Larp4	ENSMUSG00000023025		Negative regulation of extrinsic apoptotic signaling pathway	8.6	8e-06	Itga6	ENSMUSG00000027111	1.19
Cdkn1a	ENSMUSG00000023067					Vegfa	ENSMUSG00000023951	1.18
Lnpep	ENSMUSG00000023845					Itgav	ENSMUSG00000027087	1.17
Vegfa	ENSMUSG00000023951					Sh3rf1	ENSMUSG00000031642	1.16
Sos1	ENSMUSG00000024241					Adgrg1	ENSMUSG00000031785	1.95
Map4k3	ENSMUSG00000024242					Angptl4	ENSMUSG00000002289	1.2
Impact	ENSMUSG00000024423					C1galt1	ENSMUSG00000042460	1.2
Dpysl3	ENSMUSG00000024501					Thy1	ENSMUSG00000032011	1.19
Impa2	ENSMUSG00000024525		Angiogenesis	8.6	4e-05	Itgav	ENSMUSG00000027087	1.19
Fads3	ENSMUSG00000024664					Flna	ENSMUSG00000031328	1.19
Tjp2	ENSMUSG00000024812					Vegfa	ENSMUSG00000023951	1.18
Ehbp1l1	ENSMUSG00000024937					Cspg4	ENSMUSG00000032911	1.17
Add3	ENSMUSG00000025026					Hif1a	ENSMUSG00000021109	1.13
Slk	ENSMUSG00000025060					Aqp1	ENSMUSG00000004655	1.35
Cbr2	ENSMUSG00000025150					Lamc2	ENSMUSG00000026479	1.22
Loxl4	ENSMUSG00000025185					Myadm	ENSMUSG00000068566	1.2
Flnb	ENSMUSG00000025278		Positive regulation of cell migration	7.6	0.0001	Itgav	ENSMUSG00000027087	1.19
Sat1	ENSMUSG00000025283					Arhgap5	ENSMUSG00000035133	1.18
Prdx4	ENSMUSG00000025289					Vegfa	ENSMUSG00000023951	1.18
Ube3a	ENSMUSG00000025326					Itga6	ENSMUSG00000027111	1.19
Lactb2	ENSMUSG00000025937					Adam10	ENSMUSG00000054693	1.16
Rgs2	ENSMUSG00000026360					Sh3rf1	ENSMUSG00000031642	1.45
Nek7	ENSMUSG00000026393					Phip	ENSMUSG00000032253	1.45
Lamc2	ENSMUSG00000026479					Src	ENSMUSG00000027646	1.37
Cdc42bpa	ENSMUSG00000026490					Aqp1	ENSMUSG00000004655	1.35
Grb14	ENSMUSG00000026888					Angptl4	ENSMUSG00000002289	1.2
Itgav	ENSMUSG00000027087		Negative regulation of apoptotic process	11.4	0.0002	Flna	ENSMUSG00000031328	1.19
Itga6	ENSMUSG00000027111					Cdkn1a	ENSMUSG00000023067	1.18
Slc23a2	ENSMUSG00000027340					Vegfa	ENSMUSG00000023951	1.18
Cst3	ENSMUSG00000027447					Myo18a	ENSMUSG00000000631	1.17
Src	ENSMUSG00000027646					Axl	ENSMUSG00000002602	1.17
Dclk1	ENSMUSG00000027797					Hif1a	ENSMUSG00000021109	1.13
Papss1	ENSMUSG00000028032					Sgk1	ENSMUSG00000019970	1
Arhgef2	ENSMUSG00000028059					Src	ENSMUSG00000027646	1.37
Ptgr1	ENSMUSG00000028378					Aqp1	ENSMUSG00000004655	1.35
Snx30	ENSMUSG00000028385		Cellular response to hypoxia	5.7	0.00022	Vegfa	ENSMUSG00000023951	1.18
Jak1	ENSMUSG00000028530					Ero1l	ENSMUSG00000021831	1.17
Tinagl1	ENSMUSG00000028776					Irak1	ENSMUSG00000031392	1.17
Car6	ENSMUSG00000028972					Hif1a	ENSMUSG00000021109	1.13
Ugdh	ENSMUSG00000029201					Adgrg1	ENSMUSG00000031785	1.95
Cald1	ENSMUSG00000029761					Src	ENSMUSG00000027646	1.37
Mtpn	ENSMUSG00000029840		Positive regulation of cell adhesion	4.8	0.00022	Itgav	ENSMUSG00000027087	1.19
Tspan9	ENSMUSG00000030352					Tgm2	ENSMUSG00000037820	1.19
Siglecg	ENSMUSG00000030468					Vegfa	ENSMUSG00000023951	1.18
Pik3c2a	ENSMUSG00000030660					Sgk1	ENSMUSG00000019970	1.49
Adm	ENSMUSG00000030790					Src	ENSMUSG00000027646	1.37
Msn	ENSMUSG00000031207					Map4k3	ENSMUSG00000024242	1.2
Heph	ENSMUSG00000031209					Lrrk2	ENSMUSG00000036273	1.18
Sh3bgrl	ENSMUSG00000031246		Intracellular signal transduction	9.5	0.00028	Cspg4	ENSMUSG00000032911	1.17
Flna	ENSMUSG00000031328					Dclk1	ENSMUSG00000027797	1.16
Nsdhl	ENSMUSG00000031349					Cdc42	ENSMUSG00000026490	1.15
Irak1	ENSMUSG00000031392					Rock2	ENSMUSG00000020580	1.15
Sh3rf1	ENSMUSG00000031642					Arhgef2	ENSMUSG00000028059	1.14
Mt1	ENSMUSG00000031765					Jak1	ENSMUSG00000028530	1.14
Adgrg1	ENSMUSG00000031785					Src	ENSMUSG00000027646	1.37
Thy1	ENSMUSG00000032011		Negative regulation of cysteine type endopeptidase			Aqp1	ENSMUSG00000004655	1.37
Glce	ENSMUSG00000032252		activity involved in apoptotic process	4.8	0.00044	Vegfa	ENSMUSG00000023951	1.18
Acsbg1	ENSMUSG00000032281					Klf4	ENSMUSG00000003032	1.17
Trib1	ENSMUSG00000032501					Sh3rf1	ENSMUSG00000031642	1.16
Trib3	ENSMUSG00000032715					Adgrg1	ENSMUSG00000031785	1.2
Cspg4	ENSMUSG00000032911					C1galt1	ENSMUSG00000042460	1.2
Cct2	ENSMUSG00000034024					Qk	ENSMUSG00000062078	1.2
Gpc1	ENSMUSG00000034220					Itgav	ENSMUSG00000027087	1.19
Arhgap5	ENSMUSG00000035133					Lrrk2	ENSMUSG00000036273	1.18
Uba6	ENSMUSG00000035898					Vegfa	ENSMUSG00000023951	1.18
Lrrk2	ENSMUSG00000036273		Cell differentiation	12.4	0.00086	Axl	ENSMUSG00000002602	1.17
Etl4	ENSMUSG00000036617					Klf4	ENSMUSG00000003032	1.17
Spon2	ENSMUSG00000037379					Cspg4	ENSMUSG00000032911	1.17
Tgm2	ENSMUSG00000037820					Dclk1	ENSMUSG00000027797	1.16
Ttc39b	ENSMUSG00000038172					Flnb	ENSMUSG00000025278	1.16
Lasp1	ENSMUSG00000038366					Jak1	ENSMUSG00000028530	1.14
Txnip	ENSMUSG00000038393					Hif1a	ENSMUSG00000021109	1.13
Prune2	ENSMUSG00000039126					Src	ENSMUSG00000027646	1.37
Prss23	ENSMUSG00000039405					Aqp1	ENSMUSG00000004655	1.35
Wfs1	ENSMUSG00000039474		Positive regulation of epithelial cell migration	3.8	0.00091	Bmpr2	ENSMUSG00000067336	1.16
Zbtb38	ENSMUSG00000040433					Hif1a	ENSMUSG00000021109	1.13
Fam117b	ENSMUSG00000041040					Spon2	ENSMUSG00000037379	1.92
Dmxl2	ENSMUSG00000041268					Src	ENSMUSG00000027646	1.37
Tspo	ENSMUSG00000041736					Tinagl1	ENSMUSG00000028776	1.3
Itpr3	ENSMUSG00000042644					Adgrg1	ENSMUSG00000031785	1.2
Arrdc4	ENSMUSG00000042659		Cell adhesion	9.5	0.0011	Lamc2	ENSMUSG00000026479	1.2
Cd109	ENSMUSG00000046186					Itgb7	ENSMUSG00000001281	1.2
Gli2	ENSMUSG00000048402					Thy1	ENSMUSG00000032011	1.19
Fam171a1	ENSMUSG00000050530					Itga6	ENSMUSG00000027111	1.19
Tmem123	ENSMUSG00000050912					Itgav	ENSMUSG00000027087	1.19
Nup107	ENSMUSG00000052798					Mpdz	ENSMUSG00000028402	1.14
Idi1	ENSMUSG00000058258					Src	ENSMUSG00000002602	1.37
Qk	ENSMUSG00000062078		Substrate adhesion-dependent cell spreading	3.8	0.0012	Itgb7	ENSMUSG00000001281	1.2
Cfl2	ENSMUSG00000062929					Itgav	ENSMUSG00000027087	1.19
Tmed5	ENSMUSG00000063406					Axl	ENSMUSG00000027646	1.17
Rab3ip	ENSMUSG00000064181					Sgk1	ENSMUSG00000019970	1.49
Bmpr2	ENSMUSG00000067336					Src	ENSMUSG00000002602	1.37
Myadm	ENSMUSG00000068566					Ptgs1	ENSMUSG00000047250	1.26
Fat1	ENSMUSG00000070047		Regulation of cell proliferation	6.7	0.0013	Klf4	ENSMUSG00000003032	1.17
Nbeal1	ENSMUSG00000073664					Bmpr2	ENSMUSG00000067336	1.16
Heg1	ENSMUSG00000075254					Jak1	ENSMUSG00000028530	1.14
Ulbp1	ENSMUSG00000079685					Hif1a	ENSMUSG00000021109	1.13
						Dpysl3	ENSMUSG00000024501	1.2
			Actin crosslink formation	2.9	0.0018	Flna	ENSMUSG00000031328	1.19
						Pls3	ENSMUSG00000016382	1.16
						Phip	ENSMUSG00000032253	1.45
						Thy1	ENSMUSG00000032011	1.19
			Cytoskeleton organization	4.8	0.0023	Sirpa	ENSMUSG00000037902	1.17
						Cdc42bpa	ENSMUSG00000026490	1.15
						Larp4	ENSMUSG00000023025	1.13
						Rab7b	ENSMUSG00000052688	1.2
			Positive regulation of NF-kappaB transcription factor activity	4.8	0.0027	Irak1	ENSMUSG00000031392	1.17
						Mtpn	ENSMUSG00000029840	1.15
						Arhgef2	ENSMUSG00000028059	1.14
						Src	ENSMUSG00000027646	1.37
						Thy1	ENSMUSG00000032011	1.19
			Protein autophosphorylation	5.7	0.0029	Lrrk2	ENSMUSG00000036273	1.18
						Irak1	ENSMUSG00000031392	1.17
						Slk	ENSMUSG00000025060	1.16
						Jak1	ENSMUSG00000028530	1.14
						Pik3c2a	ENSMUSG00000030660	1.37
			Cellular response to starvation	3.8	0.004	Angptl4	ENSMUSG00000002289	1.2
						Lrrk2	ENSMUSG00000036273	1.18
						Bmpr2	ENSMUSG00000067336	1.16
						Tgm2	ENSMUSG00000037820	1.2
			Apoptotic cell clearance	2.9	0.004	Itgav	ENSMUSG00000027087	1.19
						Axl	ENSMUSG00000002602	1.17
						Spon2	ENSMUSG00000037379	1.92
						Src	ENSMUSG00000027646	1.37
						Mid2	ENSMUSG00000000266	1.31
			Innate immune response	7.6	0.0054	Cd55	ENSMUSG00000026399	1.3
						Irak1	ENSMUSG00000031392	1.17
						Axl	ENSMUSG00000002602	1.17
						Jak1	ENSMUSG00000028530	1.14
						Arhgef2	ENSMUSG00000028059	1.14
						Itga6	ENSMUSG00000027111	1.19
			Cellular response to extracellular stimulus	2.9	0.006	cdkn1a	ENSMUSG00000023067	1.18
						Axl	ENSMUSG00000002602	1.17
						Src	ENSMUSG00000027646	1.37
			Vascular endothelial growth factor receptor signaling pathway	2.9	0.0077	Vegfa	ENSMUSG00000023951	1.18
						Bmpr2	ENSMUSG00000067336	1.16

## Sheet: Down
			Table S1- annotation of 32 downregulated-regulated genes in NLS-N-VEGF cells
Gene List			in comparison to control NLS-N-VEGF cells without dox and N-VEGF cell with and without dox
Gene Name	Ensembl_Gene_Id		Functional annotation	%	P-Value	Gene Name	Ensembl_Gene_Id	FoldChange
Myo18a	ENSMUSG00000000631					Btg2	ENSMUSG00000020423	-1.27
Ankrd28	ENSMUSG00000014496					Cnot2	ENSMUSG00000020166	-1.21
Lcorl	ENSMUSG00000015882					Impact	ENSMUSG00000024423	-1.19
Sgk1	ENSMUSG00000019970		Negative regulation of transcription	23.3	0.00039	Id3	ENSMUSG00000007872	-1.16
Cnot2	ENSMUSG00000020166		from RNA polymerase II promoter			Sqstm1	ENSMUSG00000015837	-1.16
Trib2	ENSMUSG00000020601					Txnip	ENSMUSG00000038393	-1.14
Ogn	ENSMUSG00000021390					Tbl1xr1	ENSMUSG00000027630	-1.13
Emb	ENSMUSG00000021728					Cnot2	ENSMUSG00000020166	-1.21
Acat2	ENSMUSG00000023832		Regulation of translation	10	0.0064	Impact	ENSMUSG00000024423	-1.19
Smc5	ENSMUSG00000024943					Rgs2	ENSMUSG00000026360	-1.14
Nrp1	ENSMUSG00000025810		Positive regulation of ubiquitin-protein	6.7	0.0075	Arrdc4	ENSMUSG00000042659	-1.26
Lypla1	ENSMUSG00000025903		transferase activity			Trib2	ENSMUSG00000020601	-1.23
Cd55	ENSMUSG00000026399		Negative regulation of growth of	6.7	0.012	Sqstm1	ENSMUSG00000015837	-1.27
Stom	ENSMUSG00000026880		symbiont in host			Tlr2	ENSMUSG00000027995	-1.13
Tbl1xr1	ENSMUSG00000027630					Cst3	ENSMUSG00000030790	-1.27
Tlr2	ENSMUSG00000027995		Response to hypoxia	10	0.026	Adm	ENSMUSG00000027447	-1.23
Dkk2	ENSMUSG00000028031					Tlr2	ENSMUSG00000027995	-1.16
Mpdz	ENSMUSG00000028402		Response to progesterone	6.7	0.027	Txnip	ENSMUSG00000038393	1.14-
Adgra3	ENSMUSG00000029090					Tlr2	ENSMUSG00000027995	1.16-
Mgp	ENSMUSG00000030218					Sqstm1	ENSMUSG00000015837	-1.27
Mfap3l	ENSMUSG00000031647		Ubiquitin protein ligase binding	13.3	0.029	Cct2	ENSMUSG00000034024	-1.15
Phip	ENSMUSG00000032253					Txnip	ENSMUSG00000038393	-1.14
Scai	ENSMUSG00000035236					Slc1a3	ENSMUSG00000005360	-1.35
Sirpa	ENSMUSG00000037902					Fam135b	ENSMUSG00000036800	-1.32
C1galt1	ENSMUSG00000042460					Btg2	ENSMUSG00000020423	-1.3
Ptgs1	ENSMUSG00000047250					Emb	ENSMUSG00000021728	-1.26
Rab7b	ENSMUSG00000052688					Txnip	ENSMUSG00000038393	-1.22
Adam10	ENSMUSG00000054693					Rgs2	ENSMUSG00000026360	-1.21
Slc35e3	ENSMUSG00000060181		Phosphoprotein	50	0.038	Rab3ip	ENSMUSG00000064181	-1.21
Eno3	ENSMUSG00000060600					Snx30	ENSMUSG00000028385	-1.19
mt-Nd4	ENSMUSG00000064363					Cnot2	ENSMUSG00000020166	-1.19
mt-Cytb	ENSMUSG00000064370					Ptgr1	ENSMUSG00000028378	-1.17
						Nup107	ENSMUSG00000052798	-1.16
						Cct2	ENSMUSG00000034024	-1.15
						Impact	ENSMUSG00000024423	-1.14
						Sqstm1	ENSMUSG00000015837	-1.13
