# Supplementary material for: N-VEGF, the Autoregulatory Arm of VEGF-A
Source: Cells. 2022 Apr 11;11(8):1289. doi: 10.3390/cells11081289 (PMC9024919; doi:10.3390/cells11081289)
Supplement: Supplementary file 1 [file cells-11-01289-s001.zip › Table S3.xlsx]

## Sheet: G1
GroupID	Category	Term	Description	LogP	Log(q-value)	InTerm_InList	Genes	Symbols
1_Member	KEGG Pathway	ko04141	Protein processing in endoplasmic reticulum	-18.9864	-14.8585	50/167	11911,12282,12304,12317,12330,13002,13135,13198,13200,14827,14828,16430,17872,18453,20335,20338,22027,22393,22433,50527,50907,53421,56228,56812,64209,66212,66256,66890,67397,67437,67475,67819,68292,69608,71853,72265,74126,80286,81489,81910,103963,107513,108687,109815,116891,140740,192193,213539,235416,100037258	Atf4,Hyou1,Pdia4,Calr,Canx,Dnajc5,Dad1,Ddit3,Ddost,Pdia3,Hspa5,Stt3a,Ppp1r15a,P4hb,Sec61g,Sel1l,Hsp90b1,Wfs1,Xbp1,Ero1a,Preb,Sec61a1,Ube2j1,Dnajb2,Herpud1,Sec61b,Ssr2,Lman2,Erp29,Ssr3,Ero1b,Derl1,Stt3b,Sec24d,Pdia6,Tram1,Syvn1,Tusc3,Dnajb1,Rrbp1,Rpn1,Ssr1,Edem2,Selenos,Derl2,Sec63,Edem1,Bag2,Lman1l,Dnajc3
1_Member	GO Biological Processes	GO:0034976	response to endoplasmic reticulum stress	-18.8347	-14.8585	62/249	11783,11911,12282,12304,12317,12330,12389,12913,13198,14827,14828,14950,16476,17872,18453,19418,20338,20856,21825,22027,22393,22433,27362,27368,28146,30940,50527,52231,53313,56228,56312,56637,56812,64136,64209,66212,66663,67163,67397,67819,68292,69065,70231,71853,72607,74126,74840,76072,76299,76892,108687,109815,110213,116891,170770,192193,227648,228775,230784,231630,244373,100037258	Apaf1,Atf4,Hyou1,Pdia4,Calr,Canx,Cav1,Creb3,Ddit3,Pdia3,Hspa5,H13,Jun,Ppp1r15a,P4hb,Rasgrf2,Sel1l,Stc2,Thbs1,Hsp90b1,Wfs1,Xbp1,Dnajb9,Tbl2,Serp1,Usp25,Ero1a,Ankzf1,Atp2a3,Ube2j1,Nupr1,Gsk3b,Dnajb2,Sdf2l1,Herpud1,Sec61b,Uba5,Ccdc47,Erp29,Derl1,Stt3b,Chac1,Gorasp2,Pdia6,Usp13,Syvn1,Manf,Rnf183,Erp44,Rnft1,Edem2,Selenos,Tmbim6,Derl2,Bbc3,Edem1,Sec16a,Trib3,Sesn2,Ficd,Erlin2,Dnajc3
1_Member	KEGG Pathway	mmu04141	Protein processing in endoplasmic reticulum	-18.6166	-14.8164	50/170	11911,12282,12304,12317,12330,13002,13135,13198,13200,14827,14828,16430,17872,18453,20335,20338,22027,22393,22433,50527,50907,53421,56228,56812,64209,66212,66256,66890,67397,67437,67475,67819,68292,69608,71853,72265,74126,80286,81489,81910,103963,107513,108687,109815,116891,140740,192193,213539,235416,100037258	Atf4,Hyou1,Pdia4,Calr,Canx,Dnajc5,Dad1,Ddit3,Ddost,Pdia3,Hspa5,Stt3a,Ppp1r15a,P4hb,Sec61g,Sel1l,Hsp90b1,Wfs1,Xbp1,Ero1a,Preb,Sec61a1,Ube2j1,Dnajb2,Herpud1,Sec61b,Ssr2,Lman2,Erp29,Ssr3,Ero1b,Derl1,Stt3b,Sec24d,Pdia6,Tram1,Syvn1,Tusc3,Dnajb1,Rrbp1,Rpn1,Ssr1,Edem2,Selenos,Derl2,Sec63,Edem1,Bag2,Lman1l,Dnajc3
2_Member	GO Biological Processes	GO:0030029	actin filament-based process	-16.3144	-12.6392	120/790	11459,11465,11475,11840,11848,11852,12182,12317,12389,12797,12798,12927,12978,12985,13007,13144,13614,13822,13824,13829,13839,14086,14158,14201,14219,16202,16412,16423,16511,16669,16885,16897,17127,17128,17260,17886,17904,17913,18571,19240,20166,20411,20416,20648,20855,20947,20971,21924,22003,22004,22027,23897,23921,24052,24131,26401,27260,27360,27361,29875,50875,50918,56193,56332,56431,57748,590…	Acta1,Actg1,Acta2,Arf1,Rhoa,Rhob,Bst1,Calr,Cav1,Cnn1,Cnn2,Bcar1,Csf1r,Csf3,Csrp1,Dapk3,Edn1,Epb41l2,Epb41l4a,Dmtn,Epha5,Fscn1,Fer,Fhl3,Ccn2,Ilk,Itgb1,Cd47,Kcnh2,Krt19,Limk1,Llgl1,Smad3,Smad4,Mef2c,Myh9,Myl6,Myo1c,Pdcd6ip,Tmsb10,Rtkn,Sorbs1,Shc1,Snta1,Stc1,Swap70,Sdc4,Tnnc1,Tpm1,Tpm2,Hsp90b1,Hax1,Sh2b2,Sgcd,Ldb3,Map3k1,Plek2,Add3,Msrb1,Iqgap1,Tmod3,Myadm,Plek,Amotl2,Dstn,Jmy,Myoz2,Baiap2l1,Pdlim7,…
2_Member	GO Biological Processes	GO:0030036	actin cytoskeleton organization	-14.9208	-11.3424	108/706	11459,11465,11840,11848,11852,12182,12317,12797,12798,12927,12978,12985,13007,13144,13614,13822,13824,13829,13839,14086,14158,14201,14219,16202,16412,16423,16669,16885,16897,17127,17128,17260,17886,17913,18571,19240,20166,20411,20416,20947,20971,22003,22004,22027,23897,23921,24131,26401,27260,27360,27361,29875,50875,50918,56193,56332,56431,57748,59006,66898,67399,68016,68166,69288,70435,71774,720…	Acta1,Actg1,Arf1,Rhoa,Rhob,Bst1,Calr,Cnn1,Cnn2,Bcar1,Csf1r,Csf3,Csrp1,Dapk3,Edn1,Epb41l2,Epb41l4a,Dmtn,Epha5,Fscn1,Fer,Fhl3,Ccn2,Ilk,Itgb1,Cd47,Krt19,Limk1,Llgl1,Smad3,Smad4,Mef2c,Myh9,Myo1c,Pdcd6ip,Tmsb10,Rtkn,Sorbs1,Shc1,Swap70,Sdc4,Tpm1,Tpm2,Hsp90b1,Hax1,Sh2b2,Ldb3,Map3k1,Plek2,Add3,Msrb1,Iqgap1,Tmod3,Myadm,Plek,Amotl2,Dstn,Jmy,Myoz2,Baiap2l1,Pdlim7,Cavin4,Spire1,Rhobtb1,Inf2,Shroom1,Ush1c,Pal…
3_Member	GO Biological Processes	GO:0001666	response to hypoxia	-14.6419	-11.1427	50/208	11438,11639,11655,12176,12177,12282,12359,12389,13614,13685,13805,14205,14254,14284,15368,15468,16475,16526,16531,17127,17128,17684,17869,18126,18453,18654,18655,18806,19015,19155,19664,22027,22339,22346,26395,27368,56295,67749,69219,70186,74747,110213,112405,112407,171210,228026,231207,236900,246154,268420	Chrna4,Ak4,Alas1,Bnip3,Bnip3l,Hyou1,Cat,Cav1,Edn1,Eif4ebp1,Eng,Vegfd,Flt1,Fosl2,Hmox1,Prmt2,Ajuba,Kcnk2,Kcnma1,Smad3,Smad4,Cited2,Myc,Nos2,P4hb,Pgf,Pgk1,Pld2,Ppard,Npepps,Rbpj,Hsp90b1,Vegfa,Vhl,Map2k1,Tbl2,Higd1a,Mgarp,Ddah1,Fam162a,Ddit4,Tmbim6,Egln1,Egln3,Acot2,Pdk1,Cpeb2,Pdk3,Vasn,Alkbh5
3_Member	GO Biological Processes	GO:0036293	response to decreased oxygen levels	-12.5044	-9.07218	50/234	11438,11639,11655,12176,12177,12282,12359,12389,13614,13685,13805,14205,14254,14284,15368,15468,16475,16526,16531,17127,17128,17684,17869,18126,18453,18654,18655,18806,19015,19155,19664,22027,22339,22346,26395,27368,56295,67749,69219,70186,74747,110213,112405,112407,171210,228026,231207,236900,246154,268420	Chrna4,Ak4,Alas1,Bnip3,Bnip3l,Hyou1,Cat,Cav1,Edn1,Eif4ebp1,Eng,Vegfd,Flt1,Fosl2,Hmox1,Prmt2,Ajuba,Kcnk2,Kcnma1,Smad3,Smad4,Cited2,Myc,Nos2,P4hb,Pgf,Pgk1,Pld2,Ppard,Npepps,Rbpj,Hsp90b1,Vegfa,Vhl,Map2k1,Tbl2,Higd1a,Mgarp,Ddah1,Fam162a,Ddit4,Tmbim6,Egln1,Egln3,Acot2,Pdk1,Cpeb2,Pdk3,Vasn,Alkbh5
4_Member	GO Biological Processes	GO:0046031	ADP metabolic process	-12.3473	-8.97308	31/101	11674,11717,13806,13807,14433,14447,14635,14751,15275,15277,15558,15937,16828,17319,17869,18641,18648,18655,18746,21991,50721,54403,56312,56421,66129,74747,216019,433182,666488,100039229,100042427	Aldoa,Ampd3,Eno1,Eno2,Gapdh,Gapdhs,Galk1,Gpi1,Hk1,Hk2,Htr2a,Ier3,Ldha,Mif,Myc,Pfkl,Pgam1,Pgk1,Pkm,Tpi1,Sirt6,Slc4a4,Nupr1,Pfkp,Prxl2c,Ddit4,Hkdc1,Eno1b,Gm15294,Gm10358,Gm3839
4_Member	GO Biological Processes	GO:0006090	pyruvate metabolic process	-12.2372	-8.92184	34/121	11674,13806,13807,14433,14447,14635,14751,15275,15277,15558,15937,16828,17319,17869,18641,18648,18655,18746,21991,50721,54403,56312,56421,66129,67432,74747,107029,216019,228026,236900,433182,666488,100039229,100042427	Aldoa,Eno1,Eno2,Gapdh,Gapdhs,Galk1,Gpi1,Hk1,Hk2,Htr2a,Ier3,Ldha,Mif,Myc,Pfkl,Pgam1,Pgk1,Pkm,Tpi1,Sirt6,Slc4a4,Nupr1,Pfkp,Prxl2c,Hoga1,Ddit4,Me2,Hkdc1,Pdk1,Pdk3,Eno1b,Gm15294,Gm10358,Gm3839
4_Member	GO Biological Processes	GO:0042866	pyruvate biosynthetic process	-12.1992	-8.92184	30/96	11674,13806,13807,14433,14447,14635,14751,15275,15277,15558,15937,17319,17869,18641,18648,18655,18746,21991,50721,54403,56312,56421,66129,67432,74747,216019,433182,666488,100039229,100042427	Aldoa,Eno1,Eno2,Gapdh,Gapdhs,Galk1,Gpi1,Hk1,Hk2,Htr2a,Ier3,Mif,Myc,Pfkl,Pgam1,Pgk1,Pkm,Tpi1,Sirt6,Slc4a4,Nupr1,Pfkp,Prxl2c,Hoga1,Ddit4,Hkdc1,Eno1b,Gm15294,Gm10358,Gm3839
4_Member	GO Biological Processes	GO:0019359	nicotinamide nucleotide biosynthetic process	-12.1302	-8.89426	32/109	11674,13806,13807,14433,14447,14635,14751,15275,15277,15558,15937,17319,17869,18641,18648,18655,18746,21991,50721,54403,56312,56421,59027,66129,68646,74080,74747,216019,433182,666488,100039229,100042427	Aldoa,Eno1,Eno2,Gapdh,Gapdhs,Galk1,Gpi1,Hk1,Hk2,Htr2a,Ier3,Mif,Myc,Pfkl,Pgam1,Pgk1,Pkm,Tpi1,Sirt6,Slc4a4,Nupr1,Pfkp,Nampt,Prxl2c,Nadk2,Nmnat3,Ddit4,Hkdc1,Eno1b,Gm15294,Gm10358,Gm3839
5_Member	GO Biological Processes	GO:0008285	negative regulation of cell proliferation	-12.0023	-8.80417	100/699	11482,11535,11541,11818,12231,12257,12305,12385,12389,12562,12575,12576,12797,12978,12988,13115,13805,14062,14254,14255,14283,14609,14714,14789,15368,16153,16202,16412,16468,16476,16526,16600,16854,17127,17128,17130,17131,17260,17684,17869,17988,18011,18158,18162,18426,18983,19015,19054,19122,19206,19225,19252,19401,19411,19664,20112,20692,20733,20971,21753,21825,21929,21942,22346,22431,22724,263…	Acvrl1,Adm,Adora2b,Apoh,Btn1a1,Tspo,Ddr1,Ctnna1,Cav1,Cdh5,Cdkn1a,Cdkn1b,Cnn1,Csf1r,Csk,Cyp27b1,Eng,F2r,Flt1,Flt3,Fosl1,Gja1,Gnrh1,P3h3,Hmox1,Il10,Ilk,Itgb1,Jarid2,Jun,Kcnk2,Klf4,Lgals3,Smad3,Smad4,Smad6,Smad7,Mef2c,Cited2,Myc,Ndrg1,Neurl1a,Nppb,Npr3,Ovol1,Cnot7,Ppard,Ppp2r3d,Prnp,Ptch1,Ptgs2,Dusp1,Rara,Rarg,Rbpj,Rps6ka2,Sparc,Spint2,Sdc4,Tes,Thbs1,Tnfaip3,Tnfrsf9,Vhl,Wt1,Zbtb7b,Map2k1,Apln,Sirt6,…
4_Member	GO Biological Processes	GO:0006096	glycolytic process	-11.922	-8.75863	29/92	11674,13806,13807,14433,14447,14635,14751,15275,15277,15558,15937,17319,17869,18641,18648,18655,18746,21991,50721,54403,56312,56421,66129,74747,216019,433182,666488,100039229,100042427	Aldoa,Eno1,Eno2,Gapdh,Gapdhs,Galk1,Gpi1,Hk1,Hk2,Htr2a,Ier3,Mif,Myc,Pfkl,Pgam1,Pgk1,Pkm,Tpi1,Sirt6,Slc4a4,Nupr1,Pfkp,Prxl2c,Ddit4,Hkdc1,Eno1b,Gm15294,Gm10358,Gm3839
6_Member	GO Biological Processes	GO:0030335	positive regulation of cell migration	-11.8857	-8.75456	86/564	11465,11475,11479,11541,11551,11674,11745,11754,11848,11852,11855,11977,12215,12317,12389,12562,12778,12913,12927,12978,13144,13614,13615,13829,14062,14066,14083,14158,14205,14254,14751,14810,14828,15200,15368,15586,16001,16007,16202,16410,16412,16476,16782,16854,17127,17246,17250,17319,17869,17913,18442,18654,18787,18806,19225,20354,20355,20359,20613,20620,20692,20947,21825,22339,22433,23871,263…	Actg1,Acta2,Acvr1b,Adora2b,Adra2a,Aldoa,Anxa3,Aoc3,Rhoa,Rhob,Arhgap5,Atp7a,Bsg,Calr,Cav1,Cdh5,Ackr3,Creb3,Bcar1,Csf1r,Dapk3,Edn1,Edn2,Dmtn,F2r,F3,Ptk2,Fer,Vegfd,Flt1,Gpi1,Grin1,Hspa5,Hbegf,Hmox1,Hyal1,Igf1r,Ccn1,Ilk,Itgav,Itgb1,Jun,Lamc2,Lgals3,Smad3,Mdm2,Abcc1,Mif,Myc,Myo1c,P2ry2,Pgf,Serpine1,Pld2,Ptgs2,Sema4d,Sema4f,Sema6b,Snai1,Plk2,Sparc,Swap70,Thbs1,Vegfa,Xbp1,Ets1,Map2k1,Sema4g,Dysf,Iqgap1,…
4_Member	GO Biological Processes	GO:0006757	ATP generation from ADP	-11.7886	-8.7239	29/93	11674,13806,13807,14433,14447,14635,14751,15275,15277,15558,15937,17319,17869,18641,18648,18655,18746,21991,50721,54403,56312,56421,66129,74747,216019,433182,666488,100039229,100042427	Aldoa,Eno1,Eno2,Gapdh,Gapdhs,Galk1,Gpi1,Hk1,Hk2,Htr2a,Ier3,Mif,Myc,Pfkl,Pgam1,Pgk1,Pkm,Tpi1,Sirt6,Slc4a4,Nupr1,Pfkp,Prxl2c,Ddit4,Hkdc1,Eno1b,Gm15294,Gm10358,Gm3839
4_Member	GO Biological Processes	GO:0019363	pyridine nucleotide biosynthetic process	-11.774	-8.7239	32/112	11674,13806,13807,14433,14447,14635,14751,15275,15277,15558,15937,17319,17869,18641,18648,18655,18746,21991,50721,54403,56312,56421,59027,66129,68646,74080,74747,216019,433182,666488,100039229,100042427	Aldoa,Eno1,Eno2,Gapdh,Gapdhs,Galk1,Gpi1,Hk1,Hk2,Htr2a,Ier3,Mif,Myc,Pfkl,Pgam1,Pgk1,Pkm,Tpi1,Sirt6,Slc4a4,Nupr1,Pfkp,Nampt,Prxl2c,Nadk2,Nmnat3,Ddit4,Hkdc1,Eno1b,Gm15294,Gm10358,Gm3839
4_Member	GO Biological Processes	GO:0009135	purine nucleoside diphosphate metabolic process	-11.7233	-8.7239	31/106	11674,11717,13806,13807,14433,14447,14635,14751,15275,15277,15558,15937,16828,17319,17869,18641,18648,18655,18746,21991,50721,54403,56312,56421,66129,74747,216019,433182,666488,100039229,100042427	Aldoa,Ampd3,Eno1,Eno2,Gapdh,Gapdhs,Galk1,Gpi1,Hk1,Hk2,Htr2a,Ier3,Ldha,Mif,Myc,Pfkl,Pgam1,Pgk1,Pkm,Tpi1,Sirt6,Slc4a4,Nupr1,Pfkp,Prxl2c,Ddit4,Hkdc1,Eno1b,Gm15294,Gm10358,Gm3839
4_Member	GO Biological Processes	GO:0009179	purine ribonucleoside diphosphate metabolic process	-11.7233	-8.7239	31/106	11674,11717,13806,13807,14433,14447,14635,14751,15275,15277,15558,15937,16828,17319,17869,18641,18648,18655,18746,21991,50721,54403,56312,56421,66129,74747,216019,433182,666488,100039229,100042427	Aldoa,Ampd3,Eno1,Eno2,Gapdh,Gapdhs,Galk1,Gpi1,Hk1,Hk2,Htr2a,Ier3,Ldha,Mif,Myc,Pfkl,Pgam1,Pgk1,Pkm,Tpi1,Sirt6,Slc4a4,Nupr1,Pfkp,Prxl2c,Ddit4,Hkdc1,Eno1b,Gm15294,Gm10358,Gm3839
6_Member	GO Biological Processes	GO:0001568	blood vessel development	-11.7225	-8.7239	104/747	11421,11465,11482,11535,11745,11818,11848,11852,11977,12224,12306,12389,12558,12562,12778,12831,13198,13601,13614,13636,13805,14066,14083,14205,14219,14239,14254,14283,14609,14674,14725,15200,15218,15277,15368,15394,15586,16007,16153,16404,16410,16412,16451,16476,16598,16600,16854,16948,17130,17131,17246,17260,17684,17886,18132,18191,18654,18655,18746,18787,18799,19225,19664,20416,20620,20692,218…	Ace,Actg1,Acvrl1,Adm,Anxa3,Apoh,Rhoa,Rhob,Atp7a,Klf5,Anxa2,Cav1,Cdh2,Cdh5,Ackr3,Col5a1,Ddit3,Ecm1,Edn1,Efna1,Eng,F3,Ptk2,Vegfd,Ccn2,Foxs1,Flt1,Fosl1,Gja1,Gna13,Lrp2,Hbegf,Foxn1,Hk2,Hmox1,Hoxa1,Hyal1,Ccn1,Il10,Itga7,Itgav,Itgb1,Jak1,Jun,Klf2,Klf4,Lgals3,Lox,Smad6,Smad7,Mdm2,Mef2c,Cited2,Myh9,Notch4,Nrxn3,Pgf,Pgk1,Pkm,Serpine1,Plcd1,Ptgs2,Rbpj,Shc1,Plk2,Sparc,Thbs1,Vegfa,Vhl,Wt1,Xbp1,Ets1,Sgcd,Angp…
4_Member	GO Biological Processes	GO:0016052	carbohydrate catabolic process	-11.4566	-8.48035	36/142	11674,12421,13806,13807,14433,14447,14635,14751,15212,15275,15277,15558,15937,16828,17319,17869,18641,18648,18655,18746,19046,21991,50721,52331,54403,56312,56421,66129,74747,77559,105651,216019,433182,666488,100039229,100042427	Aldoa,Rb1cc1,Eno1,Eno2,Gapdh,Gapdhs,Galk1,Gpi1,Hexb,Hk1,Hk2,Htr2a,Ier3,Ldha,Mif,Myc,Pfkl,Pgam1,Pgk1,Pkm,Ppp1cb,Tpi1,Sirt6,Stbd1,Slc4a4,Nupr1,Pfkp,Prxl2c,Ddit4,Agl,Ppp1r3e,Hkdc1,Eno1b,Gm15294,Gm10358,Gm3839
7_Member	GO Biological Processes	GO:0006888	ER to Golgi vesicle-mediated transport	-11.4316	-8.47648	32/115	11840,12068,12282,19324,20333,21766,21787,30960,50907,53612,54161,56041,59042,66111,66191,66682,66890,66913,67091,67180,67397,67511,68090,69608,76483,105785,213827,227648,235416,338320,338337,434204	Arf1,Bet1,Hyou1,Rab1a,Sec22b,Tex261,Tfg,Vapa,Preb,Vti1b,Copg1,Uso1,Cope,Tmed3,Ier3ip1,Trappc5,Lman2,Kdelr2,Trappc6a,Yipf5,Erp29,Tmed9,Yif1a,Sec24d,Lmf1,Kdelr3,Arcn1,Sec16a,Lman1l,Mia2,Cog3,Whamm
4_Member	GO Biological Processes	GO:0072525	pyridine-containing compound biosynthetic process	-11.3204	-8.38547	32/116	11674,13806,13807,14433,14447,14635,14751,15275,15277,15558,15937,17319,17869,18641,18648,18655,18746,21991,50721,54403,56312,56421,59027,66129,68646,74080,74747,216019,433182,666488,100039229,100042427	Aldoa,Eno1,Eno2,Gapdh,Gapdhs,Galk1,Gpi1,Hk1,Hk2,Htr2a,Ier3,Mif,Myc,Pfkl,Pgam1,Pgk1,Pkm,Tpi1,Sirt6,Slc4a4,Nupr1,Pfkp,Nampt,Prxl2c,Nadk2,Nmnat3,Ddit4,Hkdc1,Eno1b,Gm15294,Gm10358,Gm3839
4_Member	GO Biological Processes	GO:0009185	ribonucleoside diphosphate metabolic process	-11.2546	-8.3683	31/110	11674,11717,13806,13807,14433,14447,14635,14751,15275,15277,15558,15937,16828,17319,17869,18641,18648,18655,18746,21991,50721,54403,56312,56421,66129,74747,216019,433182,666488,100039229,100042427	Aldoa,Ampd3,Eno1,Eno2,Gapdh,Gapdhs,Galk1,Gpi1,Hk1,Hk2,Htr2a,Ier3,Ldha,Mif,Myc,Pfkl,Pgam1,Pgk1,Pkm,Tpi1,Sirt6,Slc4a4,Nupr1,Pfkp,Prxl2c,Ddit4,Hkdc1,Eno1b,Gm15294,Gm10358,Gm3839
6_Member	GO Biological Processes	GO:0001944	vasculature development	-11.2477	-8.3683	106/781	11421,11465,11482,11535,11745,11818,11848,11852,11977,12224,12306,12389,12558,12562,12778,12831,13198,13601,13614,13636,13805,14066,14083,14205,14219,14239,14254,14283,14609,14674,14725,15200,15218,15277,15368,15394,15586,16007,16153,16404,16410,16412,16451,16476,16598,16600,16854,16948,17130,17131,17246,17260,17684,17886,18132,18191,18654,18655,18746,18787,18799,19225,19664,20416,20620,20692,218…	Ace,Actg1,Acvrl1,Adm,Anxa3,Apoh,Rhoa,Rhob,Atp7a,Klf5,Anxa2,Cav1,Cdh2,Cdh5,Ackr3,Col5a1,Ddit3,Ecm1,Edn1,Efna1,Eng,F3,Ptk2,Vegfd,Ccn2,Foxs1,Flt1,Fosl1,Gja1,Gna13,Lrp2,Hbegf,Foxn1,Hk2,Hmox1,Hoxa1,Hyal1,Ccn1,Il10,Itga7,Itgav,Itgb1,Jak1,Jun,Klf2,Klf4,Lgals3,Lox,Smad6,Smad7,Mdm2,Mef2c,Cited2,Myh9,Notch4,Nrxn3,Pgf,Pgk1,Pkm,Serpine1,Plcd1,Ptgs2,Rbpj,Shc1,Plk2,Sparc,Thbs1,Vegfa,Vhl,Wt1,Xbp1,Ets1,Sgcd,Angp…
6_Member	GO Biological Processes	GO:0072358	cardiovascular system development	-11.2477	-8.3683	106/781	11421,11465,11482,11535,11745,11818,11848,11852,11977,12224,12306,12389,12558,12562,12778,12831,13198,13601,13614,13636,13805,14066,14083,14205,14219,14239,14254,14283,14609,14674,14725,15200,15218,15277,15368,15394,15586,16007,16153,16404,16410,16412,16451,16476,16598,16600,16854,16948,17130,17131,17246,17260,17684,17886,18132,18191,18654,18655,18746,18787,18799,19225,19664,20416,20620,20692,218…	Ace,Actg1,Acvrl1,Adm,Anxa3,Apoh,Rhoa,Rhob,Atp7a,Klf5,Anxa2,Cav1,Cdh2,Cdh5,Ackr3,Col5a1,Ddit3,Ecm1,Edn1,Efna1,Eng,F3,Ptk2,Vegfd,Ccn2,Foxs1,Flt1,Fosl1,Gja1,Gna13,Lrp2,Hbegf,Foxn1,Hk2,Hmox1,Hoxa1,Hyal1,Ccn1,Il10,Itga7,Itgav,Itgb1,Jak1,Jun,Klf2,Klf4,Lgals3,Lox,Smad6,Smad7,Mdm2,Mef2c,Cited2,Myh9,Notch4,Nrxn3,Pgf,Pgk1,Pkm,Serpine1,Plcd1,Ptgs2,Rbpj,Shc1,Plk2,Sparc,Thbs1,Vegfa,Vhl,Wt1,Xbp1,Ets1,Sgcd,Angp…
4_Member	GO Biological Processes	GO:0006165	nucleoside diphosphate phosphorylation	-10.9652	-8.10284	30/106	11639,11674,13806,13807,14433,14447,14635,14751,15275,15277,15558,15937,17319,17869,18641,18648,18655,18746,21991,50721,54403,56312,56421,66129,74747,216019,433182,666488,100039229,100042427	Ak4,Aldoa,Eno1,Eno2,Gapdh,Gapdhs,Galk1,Gpi1,Hk1,Hk2,Htr2a,Ier3,Mif,Myc,Pfkl,Pgam1,Pgk1,Pkm,Tpi1,Sirt6,Slc4a4,Nupr1,Pfkp,Prxl2c,Ddit4,Hkdc1,Eno1b,Gm15294,Gm10358,Gm3839
6_Member	GO Biological Processes	GO:2000147	positive regulation of cell motility	-10.9369	-8.09091	86/587	11465,11475,11479,11541,11551,11674,11745,11754,11848,11852,11855,11977,12215,12317,12389,12562,12778,12913,12927,12978,13144,13614,13615,13829,14062,14066,14083,14158,14205,14254,14751,14810,14828,15200,15368,15586,16001,16007,16202,16410,16412,16476,16782,16854,17127,17246,17250,17319,17869,17913,18442,18654,18787,18806,19225,20354,20355,20359,20613,20620,20692,20947,21825,22339,22433,23871,263…	Actg1,Acta2,Acvr1b,Adora2b,Adra2a,Aldoa,Anxa3,Aoc3,Rhoa,Rhob,Arhgap5,Atp7a,Bsg,Calr,Cav1,Cdh5,Ackr3,Creb3,Bcar1,Csf1r,Dapk3,Edn1,Edn2,Dmtn,F2r,F3,Ptk2,Fer,Vegfd,Flt1,Gpi1,Grin1,Hspa5,Hbegf,Hmox1,Hyal1,Igf1r,Ccn1,Ilk,Itgav,Itgb1,Jun,Lamc2,Lgals3,Smad3,Mdm2,Abcc1,Mif,Myc,Myo1c,P2ry2,Pgf,Serpine1,Pld2,Ptgs2,Sema4d,Sema4f,Sema6b,Snai1,Plk2,Sparc,Swap70,Thbs1,Vegfa,Xbp1,Ets1,Map2k1,Sema4g,Dysf,Iqgap1,…
6_Member	GO Biological Processes	GO:0048514	blood vessel morphogenesis	-10.8918	-8.06166	92/648	11421,11465,11482,11535,11745,11818,11848,11852,12224,12306,12389,12558,12562,12778,13601,13614,13636,13805,14066,14083,14205,14219,14254,14609,14674,14725,15200,15218,15277,15368,15394,15586,16007,16153,16404,16410,16412,16451,16476,16598,16600,16854,16948,17130,17131,17684,17886,18132,18191,18654,18655,18746,18787,18799,19225,19664,20416,20620,20692,21825,22339,22346,22431,22433,23871,24052,263…	Ace,Actg1,Acvrl1,Adm,Anxa3,Apoh,Rhoa,Rhob,Klf5,Anxa2,Cav1,Cdh2,Cdh5,Ackr3,Ecm1,Edn1,Efna1,Eng,F3,Ptk2,Vegfd,Ccn2,Flt1,Gja1,Gna13,Lrp2,Hbegf,Foxn1,Hk2,Hmox1,Hoxa1,Hyal1,Ccn1,Il10,Itga7,Itgav,Itgb1,Jak1,Jun,Klf2,Klf4,Lgals3,Lox,Smad6,Smad7,Cited2,Myh9,Notch4,Nrxn3,Pgf,Pgk1,Pkm,Serpine1,Plcd1,Ptgs2,Rbpj,Shc1,Plk2,Sparc,Thbs1,Vegfa,Vhl,Wt1,Xbp1,Ets1,Sgcd,Angptl2,Dysf,Apln,Sirt6,Htatip2,Hdac7,Amotl2,A…
3_Member	GO Biological Processes	GO:0071456	cellular response to hypoxia	-10.7925	-7.97756	29/101	11639,12176,12177,12282,13685,16475,16526,17684,17869,18453,18655,19015,19155,19664,22339,22346,26395,27368,56295,67749,69219,70186,110213,112405,112407,228026,231207,236900,246154	Ak4,Bnip3,Bnip3l,Hyou1,Eif4ebp1,Ajuba,Kcnk2,Cited2,Myc,P4hb,Pgk1,Ppard,Npepps,Rbpj,Vegfa,Vhl,Map2k1,Tbl2,Higd1a,Mgarp,Ddah1,Fam162a,Tmbim6,Egln1,Egln3,Pdk1,Cpeb2,Pdk3,Vasn
4_Member	GO Biological Processes	GO:0046939	nucleotide phosphorylation	-10.7388	-7.94776	30/108	11639,11674,13806,13807,14433,14447,14635,14751,15275,15277,15558,15937,17319,17869,18641,18648,18655,18746,21991,50721,54403,56312,56421,66129,74747,216019,433182,666488,100039229,100042427	Ak4,Aldoa,Eno1,Eno2,Gapdh,Gapdhs,Galk1,Gpi1,Hk1,Hk2,Htr2a,Ier3,Mif,Myc,Pfkl,Pgam1,Pgk1,Pkm,Tpi1,Sirt6,Slc4a4,Nupr1,Pfkp,Prxl2c,Ddit4,Hkdc1,Eno1b,Gm15294,Gm10358,Gm3839
7_Member	GO Biological Processes	GO:0048193	Golgi vesicle transport	-10.7337	-7.94776	51/268	11840,11843,11981,12068,12282,12988,16897,19324,19346,20333,21766,21787,30960,50907,53612,54161,54198,56041,56358,56395,56440,57437,59042,66111,66191,66251,66682,66890,66913,67091,67180,67397,67511,68090,68166,68861,69608,76483,94221,105785,106522,106572,213827,224630,226744,227648,229593,235416,338320,338337,434204	Arf1,Arf4,Atp9a,Bet1,Hyou1,Csk,Llgl1,Rab1a,Rab6a,Sec22b,Tex261,Tfg,Vapa,Preb,Vti1b,Copg1,Snx3,Uso1,Copz2,Tmem115,Snx1,Golga7,Cope,Tmed3,Ier3ip1,Arfgap3,Trappc5,Lman2,Kdelr2,Trappc6a,Yipf5,Erp29,Tmed9,Yif1a,Spire1,Dipk2a,Sec24d,Lmf1,Gopc,Kdelr3,Pkdcc,Rab31,Arcn1,Bnip1,Cnst,Sec16a,Golph3l,Lman1l,Mia2,Cog3,Whamm
8_Member	GO Biological Processes	GO:0009611	response to wounding	-10.699	-7.92684	80/534	11465,11475,11482,11535,11551,11749,11818,11977,12224,12258,12305,12306,12389,12520,12575,12576,12798,12831,13805,13829,14062,14064,14066,14083,14226,14369,14573,14609,14674,15200,15368,16001,16007,16153,16412,16475,16476,16600,16795,16948,17127,17128,17319,17886,18081,18746,18787,19015,20971,21824,21825,21929,22003,22339,22433,22695,23972,26395,26401,26570,26903,56193,66175,66901,68465,71326,714…	Actg1,Acta2,Acvrl1,Adm,Adra2a,Anxa6,Apoh,Atp7a,Klf5,Serping1,Ddr1,Anxa2,Cav1,Cd81,Cdkn1a,Cdkn1b,Cnn2,Col5a1,Eng,Dmtn,F2r,F2rl2,F3,Ptk2,Fkbp1b,Fzd7,Gdnf,Gja1,Gna13,Hbegf,Hmox1,Igf1r,Ccn1,Il10,Itgb1,Ajuba,Jun,Klf4,Large1,Lox,Smad3,Smad4,Mif,Myh9,Ninj1,Pkm,Serpine1,Ppard,Sdc4,Thbd,Thbs1,Tnfaip3,Tpm1,Vegfa,Xbp1,Zfp36,Papss2,Map2k1,Map3k1,Slc7a11,Dysf,Plek,Mustn1,Proz,Adipor2,Treml1,Flrt3,Nmnat3,Clasp…
4_Member	KEGG Pathway	mmu_M00001	Glycolysis (Embden-Meyerhof pathway), glucose => pyruvate	-10.6285	-7.88269	15/27	11674,13806,13807,14433,14751,15275,15277,18641,18648,18655,18746,21991,56421,216019,433182	Aldoa,Eno1,Eno2,Gapdh,Gpi1,Hk1,Hk2,Pfkl,Pgam1,Pgk1,Pkm,Tpi1,Pfkp,Hkdc1,Eno1b
4_Member	GO Biological Processes	GO:0046496	nicotinamide nucleotide metabolic process	-10.5188	-7.78557	38/167	11674,12457,13806,13807,14433,14447,14635,14751,15275,15277,15558,15937,16498,16828,17319,17869,18641,18648,18655,18746,21991,50721,54403,54683,55990,56312,56421,59027,66129,68646,74080,74747,107029,216019,433182,666488,100039229,100042427	Aldoa,Noct,Eno1,Eno2,Gapdh,Gapdhs,Galk1,Gpi1,Hk1,Hk2,Htr2a,Ier3,Kcnab2,Ldha,Mif,Myc,Pfkl,Pgam1,Pgk1,Pkm,Tpi1,Sirt6,Slc4a4,Prdx5,Fmo2,Nupr1,Pfkp,Nampt,Prxl2c,Nadk2,Nmnat3,Ddit4,Me2,Hkdc1,Eno1b,Gm15294,Gm10358,Gm3839
1_Member	GO Biological Processes	GO:0006986	response to unfolded protein	-10.492	-7.77096	31/117	11911,12317,12330,12913,13198,14828,15526,17872,20856,21825,22393,22433,27362,27368,28146,50527,64209,67819,68292,69065,71853,74126,74840,76299,108687,109815,110213,116891,192193,231630,100037258	Atf4,Calr,Canx,Creb3,Ddit3,Hspa5,Hspa9,Ppp1r15a,Stc2,Thbs1,Wfs1,Xbp1,Dnajb9,Tbl2,Serp1,Ero1a,Herpud1,Derl1,Stt3b,Chac1,Pdia6,Syvn1,Manf,Erp44,Edem2,Selenos,Tmbim6,Derl2,Edem1,Ficd,Dnajc3
4_Member	GO Biological Processes	GO:0009132	nucleoside diphosphate metabolic process	-10.3797	-7.67057	32/125	11639,11674,11717,13806,13807,14433,14447,14635,14751,15275,15277,15558,15937,16828,17319,17869,18641,18648,18655,18746,21991,50721,54403,56312,56421,66129,74747,216019,433182,666488,100039229,100042427	Ak4,Aldoa,Ampd3,Eno1,Eno2,Gapdh,Gapdhs,Galk1,Gpi1,Hk1,Hk2,Htr2a,Ier3,Ldha,Mif,Myc,Pfkl,Pgam1,Pgk1,Pkm,Tpi1,Sirt6,Slc4a4,Nupr1,Pfkp,Prxl2c,Ddit4,Hkdc1,Eno1b,Gm15294,Gm10358,Gm3839
4_Member	GO Biological Processes	GO:0019362	pyridine nucleotide metabolic process	-10.3549	-7.65734	38/169	11674,12457,13806,13807,14433,14447,14635,14751,15275,15277,15558,15937,16498,16828,17319,17869,18641,18648,18655,18746,21991,50721,54403,54683,55990,56312,56421,59027,66129,68646,74080,74747,107029,216019,433182,666488,100039229,100042427	Aldoa,Noct,Eno1,Eno2,Gapdh,Gapdhs,Galk1,Gpi1,Hk1,Hk2,Htr2a,Ier3,Kcnab2,Ldha,Mif,Myc,Pfkl,Pgam1,Pgk1,Pkm,Tpi1,Sirt6,Slc4a4,Prdx5,Fmo2,Nupr1,Pfkp,Nampt,Prxl2c,Nadk2,Nmnat3,Ddit4,Me2,Hkdc1,Eno1b,Gm15294,Gm10358,Gm3839
1_Member	GO Biological Processes	GO:0035966	response to topologically incorrect protein	-10.2117	-7.52544	34/141	11911,12317,12330,12913,13198,14828,15526,17872,20856,21825,22393,22433,27362,27368,28146,50527,52231,64136,64209,67819,68292,69065,70294,71853,74126,74840,76299,108687,109815,110213,116891,192193,231630,100037258	Atf4,Calr,Canx,Creb3,Ddit3,Hspa5,Hspa9,Ppp1r15a,Stc2,Thbs1,Wfs1,Xbp1,Dnajb9,Tbl2,Serp1,Ero1a,Ankzf1,Sdf2l1,Herpud1,Derl1,Stt3b,Chac1,Rnf126,Pdia6,Syvn1,Manf,Erp44,Edem2,Selenos,Tmbim6,Derl2,Edem1,Ficd,Dnajc3
6_Member	GO Biological Processes	GO:0001525	angiogenesis	-10.1783	-7.50304	79/537	11421,11465,11482,11535,11745,11818,11848,11852,12224,12306,12389,12562,12778,13601,13614,13636,13805,14066,14083,14205,14219,14254,14674,15200,15277,15368,15586,16007,16153,16410,16412,16451,16476,16598,16600,16854,17886,18132,18191,18654,18655,18746,18787,18799,19225,19664,20416,20620,20692,21825,22339,22346,22433,23871,26360,26903,30878,50721,53415,56233,56332,57875,68465,69219,70726,76457,792…	Ace,Actg1,Acvrl1,Adm,Anxa3,Apoh,Rhoa,Rhob,Klf5,Anxa2,Cav1,Cdh5,Ackr3,Ecm1,Edn1,Efna1,Eng,F3,Ptk2,Vegfd,Ccn2,Flt1,Gna13,Hbegf,Hk2,Hmox1,Hyal1,Ccn1,Il10,Itgav,Itgb1,Jak1,Jun,Klf2,Klf4,Lgals3,Myh9,Notch4,Nrxn3,Pgf,Pgk1,Pkm,Serpine1,Plcd1,Ptgs2,Rbpj,Shc1,Plk2,Sparc,Thbs1,Vegfa,Vhl,Xbp1,Ets1,Angptl2,Dysf,Apln,Sirt6,Htatip2,Hdac7,Amotl2,Angptl4,Adipor2,Ddah1,Angptl6,Ccdc134,Hdac9,Pik3r6,Unc5b,Jmjd6,Egl…
6_Member	GO Biological Processes	GO:0040017	positive regulation of locomotion	-10.1329	-7.47552	87/618	11465,11475,11479,11541,11551,11674,11745,11754,11848,11852,11855,11977,12215,12317,12389,12562,12778,12913,12927,12978,13144,13614,13615,13829,14062,14066,14083,14158,14205,14254,14751,14810,14828,15200,15368,15586,16001,16007,16202,16410,16412,16476,16782,16854,17127,17246,17250,17319,17869,17913,18442,18654,18787,18806,19225,20354,20355,20359,20613,20620,20692,20947,21825,22339,22433,23871,263…	Actg1,Acta2,Acvr1b,Adora2b,Adra2a,Aldoa,Anxa3,Aoc3,Rhoa,Rhob,Arhgap5,Atp7a,Bsg,Calr,Cav1,Cdh5,Ackr3,Creb3,Bcar1,Csf1r,Dapk3,Edn1,Edn2,Dmtn,F2r,F3,Ptk2,Fer,Vegfd,Flt1,Gpi1,Grin1,Hspa5,Hbegf,Hmox1,Hyal1,Igf1r,Ccn1,Ilk,Itgav,Itgb1,Jun,Lamc2,Lgals3,Smad3,Mdm2,Abcc1,Mif,Myc,Myo1c,P2ry2,Pgf,Serpine1,Pld2,Ptgs2,Sema4d,Sema4f,Sema6b,Snai1,Plk2,Sparc,Swap70,Thbs1,Vegfa,Xbp1,Ets1,Map2k1,Sema4g,Dysf,Iqgap1,…
6_Member	GO Biological Processes	GO:0051272	positive regulation of cellular component movement	-10.1296	-7.47552	86/608	11465,11475,11479,11541,11551,11674,11745,11754,11848,11852,11855,11977,12215,12317,12389,12562,12778,12913,12927,12978,13144,13614,13615,13829,14062,14066,14083,14158,14205,14254,14751,14810,14828,15200,15368,15586,16001,16007,16202,16410,16412,16476,16782,16854,17127,17246,17250,17319,17869,17913,18442,18654,18787,18806,19225,20354,20355,20359,20613,20620,20692,20947,21825,22339,22433,23871,263…	Actg1,Acta2,Acvr1b,Adora2b,Adra2a,Aldoa,Anxa3,Aoc3,Rhoa,Rhob,Arhgap5,Atp7a,Bsg,Calr,Cav1,Cdh5,Ackr3,Creb3,Bcar1,Csf1r,Dapk3,Edn1,Edn2,Dmtn,F2r,F3,Ptk2,Fer,Vegfd,Flt1,Gpi1,Grin1,Hspa5,Hbegf,Hmox1,Hyal1,Igf1r,Ccn1,Ilk,Itgav,Itgb1,Jun,Lamc2,Lgals3,Smad3,Mdm2,Abcc1,Mif,Myc,Myo1c,P2ry2,Pgf,Serpine1,Pld2,Ptgs2,Sema4d,Sema4f,Sema6b,Snai1,Plk2,Sparc,Swap70,Thbs1,Vegfa,Xbp1,Ets1,Map2k1,Sema4g,Dysf,Iqgap1,…
4_Member	GO Biological Processes	GO:0072524	pyridine-containing compound metabolic process	-9.95776	-7.31392	38/174	11674,12457,13806,13807,14433,14447,14635,14751,15275,15277,15558,15937,16498,16828,17319,17869,18641,18648,18655,18746,21991,50721,54403,54683,55990,56312,56421,59027,66129,68646,74080,74747,107029,216019,433182,666488,100039229,100042427	Aldoa,Noct,Eno1,Eno2,Gapdh,Gapdhs,Galk1,Gpi1,Hk1,Hk2,Htr2a,Ier3,Kcnab2,Ldha,Mif,Myc,Pfkl,Pgam1,Pgk1,Pkm,Tpi1,Sirt6,Slc4a4,Prdx5,Fmo2,Nupr1,Pfkp,Nampt,Prxl2c,Nadk2,Nmnat3,Ddit4,Me2,Hkdc1,Eno1b,Gm15294,Gm10358,Gm3839
2_Member	GO Biological Processes	GO:0097435	supramolecular fiber organization	-9.81431	-7.18045	97/730	11459,11465,11840,11848,11852,11977,12075,12306,12389,12406,12562,12576,12831,12927,12985,13007,13614,13829,14086,14158,14219,16202,16412,16423,16664,16669,16885,16948,16998,17127,17128,17246,17260,17886,17913,18451,18772,19240,20411,20947,20971,22003,22004,22027,22153,22352,23897,24131,26401,26903,27360,27361,50530,50875,50918,56193,56401,56431,56471,57748,58859,59006,66898,67451,68016,68166,692…	Acta1,Actg1,Arf1,Rhoa,Rhob,Atp7a,Bfsp1,Anxa2,Cav1,Serpinh1,Cdh5,Cdkn1b,Col5a1,Bcar1,Csf3,Csrp1,Edn1,Dmtn,Fscn1,Fer,Ccn2,Ilk,Itgb1,Cd47,Krt14,Krt19,Limk1,Lox,Ltbp3,Smad3,Smad4,Mdm2,Mef2c,Myh9,Myo1c,P4ha1,Pkp1,Tmsb10,Sorbs1,Swap70,Sdc4,Tpm1,Tpm2,Hsp90b1,Tubb4a,Vim,Hax1,Ldb3,Map3k1,Dysf,Add3,Msrb1,Mfap5,Tmod3,Myadm,Plek,P3h1,Dstn,Stmn4,Jmy,Efemp2,Myoz2,Baiap2l1,Pkp2,Cavin4,Spire1,Rhobtb1,Shroom1,Ush…
4_Member	KEGG Pathway	mmu04066	HIF-1 signaling pathway	-9.69961	-7.07551	29/111	11674,12575,12576,13614,13685,13806,13807,14254,14433,15275,15277,15368,15979,16001,16828,18126,18641,18655,18787,20525,22339,22346,26395,112405,112407,170768,216019,228026,433182	Aldoa,Cdkn1a,Cdkn1b,Edn1,Eif4ebp1,Eno1,Eno2,Flt1,Gapdh,Hk1,Hk2,Hmox1,Ifngr1,Igf1r,Ldha,Nos2,Pfkl,Pgk1,Serpine1,Slc2a1,Vegfa,Vhl,Map2k1,Egln1,Egln3,Pfkfb3,Hkdc1,Pdk1,Eno1b
9_Summary	GO Biological Processes	GO:0061061	muscle structure development	-9.63874	-7.02418	94/704	11459,11465,11535,11848,12023,12224,12389,12520,12558,12804,13007,13138,13198,13614,13805,14200,14281,14369,14609,14725,15902,16190,16202,16412,16468,16526,16669,16795,16948,17127,17128,17130,17131,17133,17246,17260,17684,17869,17886,17904,17967,18712,19015,19401,19664,20273,20482,21833,21924,21952,22003,22288,22339,22431,22433,24052,24068,24131,26556,26903,28146,50721,50875,56233,56312,56637,590…	Acta1,Actg1,Adm,Rhoa,Barx2,Klf5,Cav1,Cd81,Cdh2,Cntfr,Csrp1,Dag1,Ddit3,Edn1,Eng,Fhl2,Fos,Fzd7,Gja1,Lrp2,Id2,Il4ra,Ilk,Itgb1,Jarid2,Kcnk2,Krt19,Large1,Lox,Smad3,Smad4,Smad6,Smad7,Maff,Mdm2,Mef2c,Cited2,Myc,Myh9,Myl6,Ncam1,Pim1,Ppard,Rara,Rbpj,Scn8a,Skil,Thra,Tnnc1,Tnni1,Tpm1,Utrn,Vegfa,Wt1,Xbp1,Sgcd,Sra1,Ldb3,Homer1,Dysf,Serp1,Sirt6,Tmod3,Hdac7,Nupr1,Gsk3b,Myoz2,Jph2,Sap30,Sav1,Pdlim7,Pkp2,Cavin4,F…
3_Member	GO Biological Processes	GO:0070482	response to oxygen levels	-9.61279	-7.00757	51/287	11438,11639,11655,12176,12177,12282,12359,12389,13614,13685,13805,14205,14254,14284,15368,15468,16475,16526,16531,17127,17128,17684,17869,18126,18453,18654,18655,18806,19015,19155,19664,22027,22339,22346,26395,27368,56295,67749,69219,69668,70186,74747,110213,112405,112407,171210,228026,231207,236900,246154,268420	Chrna4,Ak4,Alas1,Bnip3,Bnip3l,Hyou1,Cat,Cav1,Edn1,Eif4ebp1,Eng,Vegfd,Flt1,Fosl2,Hmox1,Prmt2,Ajuba,Kcnk2,Kcnma1,Smad3,Smad4,Cited2,Myc,Nos2,P4hb,Pgf,Pgk1,Pld2,Ppard,Npepps,Rbpj,Hsp90b1,Vegfa,Vhl,Map2k1,Tbl2,Higd1a,Mgarp,Ddah1,Ccdc115,Fam162a,Ddit4,Tmbim6,Egln1,Egln3,Acot2,Pdk1,Cpeb2,Pdk3,Vasn,Alkbh5
6_Member	GO Biological Processes	GO:0001667	ameboidal-type cell migration	-9.50453	-6.90846	66/427	11475,11479,11482,11541,11745,11749,11818,11848,11852,12215,12317,12562,12927,13636,13805,13829,14083,14158,14573,14609,14751,15200,15368,15586,16202,16410,16412,16476,16600,17260,17886,18787,19015,19225,20354,20355,20359,20620,20692,20855,20971,21825,22339,22346,23871,26456,29875,30953,56233,56332,66313,68465,69216,72674,76499,79221,100169,101489,216190,230738,230917,239528,240185,328949,332397,…	Acta2,Acvr1b,Acvrl1,Adora2b,Anxa3,Anxa6,Apoh,Rhoa,Rhob,Bsg,Calr,Cdh5,Bcar1,Efna1,Eng,Dmtn,Ptk2,Fer,Gdnf,Gja1,Gpi1,Hbegf,Hmox1,Hyal1,Ilk,Itgav,Itgb1,Jun,Klf4,Mef2c,Myh9,Serpine1,Ppard,Ptgs2,Sema4d,Sema4f,Sema6b,Plk2,Sparc,Stc1,Sdc4,Thbs1,Vegfa,Vhl,Ets1,Sema4g,Iqgap1,Schip1,Hdac7,Amotl2,Smurf2,Adipor2,Svbp,Adipor1,Clasp2,Hdac9,Phactr4,Ric8a,Appl2,Zc3h12a,Tmem201,Ago2,Jcad,Mcc,Nanos1,Glipr2
8_Member	GO Biological Processes	GO:0042060	wound healing	-9.32782	-6.7407	62/393	11465,11475,11482,11551,11749,11818,12224,12258,12305,12306,12389,12520,12575,12576,12798,12831,13805,13829,14062,14064,14066,14083,14369,14609,14674,15200,15368,16007,16412,16475,16795,16948,17127,17128,17886,18081,18746,18787,19015,20971,21824,21825,22003,22339,22433,23972,26401,26570,26903,56193,66175,66901,68465,71326,76499,101613,110606,192176,213649,232946,235505,279028	Actg1,Acta2,Acvrl1,Adra2a,Anxa6,Apoh,Klf5,Serping1,Ddr1,Anxa2,Cav1,Cd81,Cdkn1a,Cdkn1b,Cnn2,Col5a1,Eng,Dmtn,F2r,F2rl2,F3,Ptk2,Fzd7,Gja1,Gna13,Hbegf,Hmox1,Ccn1,Itgb1,Ajuba,Large1,Lox,Smad3,Smad4,Myh9,Ninj1,Pkm,Serpine1,Ppard,Sdc4,Thbd,Thbs1,Tpm1,Vegfa,Xbp1,Papss2,Map3k1,Slc7a11,Dysf,Plek,Mustn1,Proz,Adipor2,Treml1,Clasp2,Nlrp6,Fntb,Flna,Arhgef19,Bloc1s3,Cd109,Adamts13
10_Member	GO Biological Processes	GO:0033002	muscle cell proliferation	-9.05808	-6.47973	44/236	12389,12575,12576,12797,13614,14083,14609,15200,15368,15902,16001,16153,16202,16468,16476,16526,16600,17246,17260,17684,17869,17967,18158,18162,18712,19015,19225,19664,20416,21825,21929,22034,22339,23966,30878,56637,59027,64010,68861,100017,108655,232334,233571,234593	Cav1,Cdkn1a,Cdkn1b,Cnn1,Edn1,Ptk2,Gja1,Hbegf,Hmox1,Id2,Igf1r,Il10,Ilk,Jarid2,Jun,Kcnk2,Klf4,Mdm2,Mef2c,Cited2,Myc,Ncam1,Nppb,Npr3,Pim1,Ppard,Ptgs2,Rbpj,Shc1,Thbs1,Tnfaip3,Traf6,Vegfa,Tenm4,Apln,Gsk3b,Nampt,Sav1,Dipk2a,Ldlrap1,Foxp1,Vgll4,P2ry6,Ndrg4
4_Member	GO Biological Processes	GO:0006733	oxidoreduction coenzyme metabolic process	-8.93458	-6.37327	38/188	11674,12457,13806,13807,14433,14447,14635,14751,15275,15277,15558,15937,16498,16828,17319,17869,18641,18648,18655,18746,21991,50721,54403,54683,55990,56312,56421,59027,66129,68646,74080,74747,107029,216019,433182,666488,100039229,100042427	Aldoa,Noct,Eno1,Eno2,Gapdh,Gapdhs,Galk1,Gpi1,Hk1,Hk2,Htr2a,Ier3,Kcnab2,Ldha,Mif,Myc,Pfkl,Pgam1,Pgk1,Pkm,Tpi1,Sirt6,Slc4a4,Prdx5,Fmo2,Nupr1,Pfkp,Nampt,Prxl2c,Nadk2,Nmnat3,Ddit4,Me2,Hkdc1,Eno1b,Gm15294,Gm10358,Gm3839
11_Member	GO Biological Processes	GO:0045926	negative regulation of growth	-8.93811	-6.37327	47/264	11479,11482,11625,12575,12576,13115,14083,14199,14609,15586,16468,16526,17127,17128,17684,18158,19015,19206,20187,20354,20355,20359,20562,20856,22431,26456,52808,55942,56401,56637,56812,58172,64010,68465,68567,72269,72674,74132,78926,108655,170770,211652,229285,230784,232334,239790,240514	Acvr1b,Acvrl1,Ahsg,Cdkn1a,Cdkn1b,Cyp27b1,Ptk2,Fhl1,Gja1,Hyal1,Jarid2,Kcnk2,Smad3,Smad4,Cited2,Nppb,Ppard,Ptch1,Ryk,Sema4d,Sema4f,Sema6b,Slit1,Stc2,Wt1,Sema4g,Tspyl2,Sertad1,P3h1,Gsk3b,Dnajb2,Sertad2,Sav1,Adipor2,Cgref1,Cda,Adipor1,Rnf6,Gas2l1,Foxp1,Bbc3,Wwc1,Spg20,Sesn2,Vgll4,Ostn,Ccdc85b
2_Member	GO Biological Processes	GO:0090066	regulation of anatomical structure size	-8.86733	-6.31429	80/582	11421,11475,11535,11541,11551,11840,11848,11855,11977,12389,12421,12725,12985,13614,13615,13829,14062,14083,14158,14528,14609,14695,15558,16202,16531,16885,17130,17540,17872,17886,17913,18158,18442,19015,19225,19240,20187,20354,20355,20359,20416,20562,20648,20947,22003,22339,23897,26395,26401,26456,27360,30878,50875,50918,56193,56431,56637,57748,66898,68166,70435,72088,74132,74840,76499,93689,102…	Ace,Acta2,Adm,Adora2b,Adra2a,Arf1,Rhoa,Arhgap5,Atp7a,Cav1,Rb1cc1,Clcn3,Csf3,Edn1,Edn2,Dmtn,F2r,Ptk2,Fer,Gch1,Gja1,Gnb3,Htr2a,Ilk,Kcnma1,Limk1,Smad6,Mrvi1,Ppp1r15a,Myh9,Myo1c,Nppb,P2ry2,Ppard,Ptgs2,Tmsb10,Ryk,Sema4d,Sema4f,Sema6b,Shc1,Slit1,Snta1,Swap70,Tpm1,Vegfa,Hax1,Map2k1,Map3k1,Sema4g,Add3,Apln,Tmod3,Myadm,Plek,Dstn,Gsk3b,Jmy,Baiap2l1,Spire1,Inf2,Ush1c,Rnf6,Manf,Clasp2,Lmod1,Bbs4,Cdc42ep2,Fho…
1_Member	GO Biological Processes	GO:1905897	regulation of response to endoplasmic reticulum stress	-8.77098	-6.22606	24/86	12282,12389,12913,17872,22393,22433,30940,56228,56312,64209,67397,71853,72607,74126,74840,76072,76892,108687,109815,110213,116891,192193,231630,100037258	Hyou1,Cav1,Creb3,Ppp1r15a,Wfs1,Xbp1,Usp25,Ube2j1,Nupr1,Herpud1,Erp29,Pdia6,Usp13,Syvn1,Manf,Rnf183,Rnft1,Edem2,Selenos,Tmbim6,Derl2,Edem1,Ficd,Dnajc3
12_Member	GO Biological Processes	GO:0031329	regulation of cellular catabolic process	-8.66562	-6.12867	96/756	11551,11783,11818,12176,12177,12257,12306,12389,12457,12520,13198,13636,13804,13853,14083,14447,14573,15277,15368,15558,15937,16153,17131,17246,17319,17869,18648,18772,18983,19025,19046,19260,20333,20620,20787,21929,22333,22339,22352,22433,22695,23807,26395,28114,30940,30945,50721,52502,54403,56228,56312,56484,56637,56812,59027,64209,66129,67171,67790,67846,71723,72607,73205,74480,74747,76892,839…	Adra2a,Apaf1,Apoh,Bnip3,Bnip3l,Tspo,Anxa2,Cav1,Noct,Cd81,Ddit3,Efna1,Endog,Epm2a,Ptk2,Gapdhs,Gdnf,Hk2,Hmox1,Htr2a,Ier3,Il10,Smad7,Mdm2,Mif,Myc,Pgam1,Pkp1,Cnot7,Ctsa,Ppp1cb,Ptpn22,Sec22b,Plk2,Srebf1,Tnfaip3,Vdac1,Vegfa,Vim,Xbp1,Zfp36,Arih2,Map2k1,Nsun2,Usp25,Rnf19a,Sirt6,Carhsp1,Slc4a4,Ube2j1,Nupr1,Foxo3,Gsk3b,Dnajb2,Nampt,Herpud1,Prxl2c,Dram2,Rab39b,Tmem39a,Dhx34,Usp13,C9orf72,Samd4,Ddit4,Rnft1,G…
4_Member	GO Biological Processes	GO:1901137	carbohydrate derivative biosynthetic process	-8.60121	-6.07209	81/600	11565,11639,11674,11717,11977,12445,12764,13135,13200,13478,13806,13807,14433,14447,14583,14635,14751,15200,15275,15277,15558,15586,15937,16430,16795,17319,17869,18158,18641,18648,18655,18700,18746,20652,21991,22234,22235,23917,23972,26395,28146,50721,52463,54403,56228,56312,56421,56737,56846,64136,66129,66175,67075,67695,68292,69038,72297,74747,76055,76483,80286,93683,97440,103963,109232,110417,…	Adssl1,Ak4,Aldoa,Ampd3,Atp7a,Ccnd3,Cmas,Dad1,Ddost,Dpagt1,Eno1,Eno2,Gapdh,Gapdhs,Gfpt1,Galk1,Gpi1,Hbegf,Hk1,Hk2,Htr2a,Hyal1,Ier3,Stt3a,Large1,Mif,Myc,Nppb,Pfkl,Pgam1,Pgk1,Piga,Pkm,Soat1,Tpi1,Ugcg,Ugdh,Impdh1,Papss2,Map2k1,Serp1,Sirt6,Tet1,Slc4a4,Ube2j1,Nupr1,Pfkp,Alg2,Necab3,Sdf2l1,Prxl2c,Mustn1,Magt1,Ost4,Stt3b,Tmem258,B3gnt3,Ddit4,Oga,Lmf1,Tusc3,Glce,B3gnt9,Rpn1,Sccpdh,Pigh,Tet2,Hkdc1,Xylt2,Mga…
2_Member	GO Biological Processes	GO:0032970	regulation of actin filament-based process	-8.58509	-6.0712	62/410	11465,11475,11840,11848,11852,12182,12389,12798,12978,12985,13144,13614,13829,13839,14086,14158,14219,16202,16423,16885,17127,17128,17260,17886,17913,19240,20855,20947,20971,21924,22003,23897,26401,27360,29875,50875,50918,56193,56431,57748,66898,67451,68166,69288,73205,76499,93689,102774,104252,118449,192176,213649,223881,225288,228785,234094,260409,268970,277360,330938,434204,623781	Actg1,Acta2,Arf1,Rhoa,Rhob,Bst1,Cav1,Cnn2,Csf1r,Csf3,Dapk3,Edn1,Dmtn,Epha5,Fscn1,Fer,Ccn2,Ilk,Cd47,Limk1,Smad3,Smad4,Mef2c,Myh9,Myo1c,Tmsb10,Stc1,Swap70,Sdc4,Tnnc1,Tpm1,Hax1,Map3k1,Add3,Iqgap1,Tmod3,Myadm,Plek,Dstn,Jmy,Baiap2l1,Pkp2,Spire1,Rhobtb1,C9orf72,Clasp2,Lmod1,Bbs4,Cdc42ep2,Synpo2,Flna,Arhgef19,Rnd1,Fhod3,Mylk2,Arhgef10,Cdc42ep3,Arhgap28,Prex1,Dixdc1,Whamm,Gm14137
13_Member	GO Biological Processes	GO:0030855	epithelial cell differentiation	-8.59239	-6.0712	83/621	11482,11848,11911,12075,12224,12365,12388,12389,12558,12560,12562,12576,13115,13805,14155,14284,14369,14573,14609,15218,15902,16476,16531,16598,16600,16664,17127,17128,17133,17260,18132,18426,18671,18787,19206,19225,19401,19411,19664,20482,20733,20855,21345,21804,21833,21873,22234,22283,22295,22330,22339,22346,22352,22431,22433,22695,26395,26401,28135,50523,50918,64010,72088,72333,72383,74155,742…	Acvrl1,Rhoa,Atf4,Bfsp1,Klf5,Casp14,Ctnnd1,Cav1,Cdh2,Cdh3,Cdh5,Cdkn1b,Cyp27b1,Eng,Fem1b,Fosl2,Fzd7,Gdnf,Gja1,Foxn1,Id2,Jun,Kcnma1,Klf2,Klf4,Krt14,Smad3,Smad4,Maff,Mef2c,Notch4,Ovol1,Abcb1a,Serpine1,Ptch1,Ptgs2,Rara,Rarg,Rbpj,Skil,Spint2,Stc1,Tagln,Tgfb1i1,Thra,Tjp2,Ugcg,Ush2a,Cdh23,Vcl,Vegfa,Vhl,Vim,Wt1,Xbp1,Zfp36,Map2k1,Map3k1,Cep63,Lats2,Myadm,Sav1,Ush1c,Palld,Cnfn,Errfi1,Sipa1l3,Klf7,Akap9,Rapg…
4_Member	GO Biological Processes	GO:0009127	purine nucleoside monophosphate biosynthetic process	-8.5059	-6.00674	34/162	11565,11639,11674,11717,13806,13807,14433,14447,14635,14751,15275,15277,15558,15937,17319,17869,18641,18648,18655,18746,21991,23917,26395,50721,54403,56312,56421,66129,74747,216019,433182,666488,100039229,100042427	Adssl1,Ak4,Aldoa,Ampd3,Eno1,Eno2,Gapdh,Gapdhs,Galk1,Gpi1,Hk1,Hk2,Htr2a,Ier3,Mif,Myc,Pfkl,Pgam1,Pgk1,Pkm,Tpi1,Impdh1,Map2k1,Sirt6,Slc4a4,Nupr1,Pfkp,Prxl2c,Ddit4,Hkdc1,Eno1b,Gm15294,Gm10358,Gm3839
4_Member	GO Biological Processes	GO:0009168	purine ribonucleoside monophosphate biosynthetic process	-8.5059	-6.00674	34/162	11565,11639,11674,11717,13806,13807,14433,14447,14635,14751,15275,15277,15558,15937,17319,17869,18641,18648,18655,18746,21991,23917,26395,50721,54403,56312,56421,66129,74747,216019,433182,666488,100039229,100042427	Adssl1,Ak4,Aldoa,Ampd3,Eno1,Eno2,Gapdh,Gapdhs,Galk1,Gpi1,Hk1,Hk2,Htr2a,Ier3,Mif,Myc,Pfkl,Pgam1,Pgk1,Pkm,Tpi1,Impdh1,Map2k1,Sirt6,Slc4a4,Nupr1,Pfkp,Prxl2c,Ddit4,Hkdc1,Eno1b,Gm15294,Gm10358,Gm3839
3_Member	GO Biological Processes	GO:0071453	cellular response to oxygen levels	-8.40205	-5.91007	31/140	11639,12176,12177,12282,12389,13685,16475,16526,17684,17869,18453,18655,19015,19155,19664,22339,22346,26395,27368,56295,67749,69219,69668,70186,110213,112405,112407,228026,231207,236900,246154	Ak4,Bnip3,Bnip3l,Hyou1,Cav1,Eif4ebp1,Ajuba,Kcnk2,Cited2,Myc,P4hb,Pgk1,Ppard,Npepps,Rbpj,Vegfa,Vhl,Map2k1,Tbl2,Higd1a,Mgarp,Ddah1,Ccdc115,Fam162a,Tmbim6,Egln1,Egln3,Pdk1,Cpeb2,Pdk3,Vasn
6_Member	GO Biological Processes	GO:0045766	positive regulation of angiogenesis	-8.38424	-5.89932	37/188	11482,11535,11745,11852,12562,13601,13805,14066,14205,14254,15277,15368,15586,16153,16412,16451,16600,16854,18132,18654,18746,18787,19225,20620,21825,22339,22433,23871,50721,56233,69219,79221,104709,223780,230738,239528,240185	Acvrl1,Adm,Anxa3,Rhob,Cdh5,Ecm1,Eng,F3,Vegfd,Flt1,Hk2,Hmox1,Hyal1,Il10,Itgb1,Jak1,Klf4,Lgals3,Notch4,Pgf,Pkm,Serpine1,Ptgs2,Plk2,Thbs1,Vegfa,Xbp1,Ets1,Sirt6,Hdac7,Ddah1,Hdac9,Pik3r6,Adm2,Zc3h12a,Ago2,Jcad
14_Summary	GO Biological Processes	GO:0007179	transforming growth factor beta receptor signaling pathway	-8.36305	-5.88508	35/172	11482,12389,12562,13805,14083,14281,14573,14828,16412,16476,16948,16998,17127,17128,17130,17131,17684,20482,21804,21825,22433,26401,56213,56440,66313,69260,80288,108075,110542,114716,216190,218952,235505,244152,246154,11783,16001,17260,18787,11479,11977,12927,14205,14219,14254,14725,15586,16007,16153,16202,16600,17913,18654,19664,20416,20692,22339,22695,29875,30878,56637,68431,71436,74747,83554,1…	Acvrl1,Cav1,Cdh5,Eng,Ptk2,Fos,Gdnf,Hspa5,Itgb1,Jun,Lox,Ltbp3,Smad3,Smad4,Smad6,Smad7,Cited2,Skil,Tgfb1i1,Thbs1,Xbp1,Map3k1,Htra1,Snx1,Smurf2,Ing2,Bcl9l,Ltbp4,Amhr2,Spred2,Appl2,Fermt2,Cd109,Tsku,Vasn,Apaf1,Igf1r,Mef2c,Serpine1,Acvr1b,Atp7a,Bcar1,Vegfd,Ccn2,Flt1,Lrp2,Hyal1,Ccn1,Il10,Ilk,Klf4,Myo1c,Pgf,Rbpj,Shc1,Sparc,Vegfa,Zfp36,Iqgap1,Apln,Gsk3b,Fbxl15,Flrt3,Ddit4,Fstl3,Rapgef1,Rap1gap,Ube2o,Spg2…
4_Member	GO Biological Processes	GO:0009108	coenzyme biosynthetic process	-8.33829	-5.8739	38/197	11674,13806,13807,14433,14447,14528,14635,14751,15275,15277,15558,15937,17319,17869,18641,18648,18655,18746,21991,50721,54403,56312,56421,59027,66129,68646,74080,74747,216019,228026,236900,268566,270685,433182,666488,100039229,100039707,100042427	Aldoa,Eno1,Eno2,Gapdh,Gapdhs,Gch1,Galk1,Gpi1,Hk1,Hk2,Htr2a,Ier3,Mif,Myc,Pfkl,Pgam1,Pgk1,Pkm,Tpi1,Sirt6,Slc4a4,Nupr1,Pfkp,Nampt,Prxl2c,Nadk2,Nmnat3,Ddit4,Hkdc1,Pdk1,Pdk3,Gphn,Mthfd1l,Eno1b,Gm15294,Gm10358,Mthfsl,Gm3839
15_Member	GO Biological Processes	GO:0030155	regulation of cell adhesion	-8.34068	-5.8739	92/724	11465,11482,11848,11987,12042,12182,12231,12305,12317,12389,12507,12520,12927,13138,13144,13636,13829,13839,14083,14115,14369,14714,15586,16007,16153,16190,16202,16410,16412,16423,16451,16600,16774,16854,17127,17131,17196,17684,18073,18081,18132,18453,18787,18806,19046,19122,19252,19260,19401,19664,20354,20733,20947,20971,21825,21929,21950,22003,22034,22288,22330,22339,22433,22724,23871,26395,269…	Actg1,Acvrl1,Rhoa,Slc7a1,Bcl10,Bst1,Btn1a1,Ddr1,Calr,Cav1,Cd5,Cd81,Bcar1,Dag1,Dapk3,Efna1,Dmtn,Epha5,Ptk2,Fbln2,Fzd7,Gnrh1,Hyal1,Ccn1,Il10,Il4ra,Ilk,Itgav,Itgb1,Cd47,Jak1,Klf4,Lama3,Lgals3,Smad3,Smad7,Mbp,Cited2,Nid1,Ninj1,Notch4,P4hb,Serpine1,Pld2,Ppp1cb,Prnp,Dusp1,Ptpn22,Rara,Rbpj,Sema4d,Spint2,Swap70,Sdc4,Thbs1,Tnfaip3,Tnfsf9,Tpm1,Traf6,Utrn,Vcl,Vegfa,Xbp1,Zbtb7b,Ets1,Map2k1,Dysf,Iqgap1,Myadm,…
4_Member	GO Biological Processes	GO:0006754	ATP biosynthetic process	-8.32312	-5.86536	31/141	11639,11674,13806,13807,14433,14447,14635,14751,15275,15277,15558,15937,17319,17869,18641,18648,18655,18746,21991,26395,50721,54403,56312,56421,66129,74747,216019,433182,666488,100039229,100042427	Ak4,Aldoa,Eno1,Eno2,Gapdh,Gapdhs,Galk1,Gpi1,Hk1,Hk2,Htr2a,Ier3,Mif,Myc,Pfkl,Pgam1,Pgk1,Pkm,Tpi1,Map2k1,Sirt6,Slc4a4,Nupr1,Pfkp,Prxl2c,Ddit4,Hkdc1,Eno1b,Gm15294,Gm10358,Gm3839
3_Member	GO Biological Processes	GO:0036294	cellular response to decreased oxygen levels	-8.30998	-5.85874	29/126	11639,12176,12177,12282,13685,16475,16526,17684,17869,18453,18655,19015,19155,19664,22339,22346,26395,27368,56295,67749,69219,70186,110213,112405,112407,228026,231207,236900,246154	Ak4,Bnip3,Bnip3l,Hyou1,Eif4ebp1,Ajuba,Kcnk2,Cited2,Myc,P4hb,Pgk1,Ppard,Npepps,Rbpj,Vegfa,Vhl,Map2k1,Tbl2,Higd1a,Mgarp,Ddah1,Fam162a,Tmbim6,Egln1,Egln3,Pdk1,Cpeb2,Pdk3,Vasn
10_Member	GO Biological Processes	GO:0048660	regulation of smooth muscle cell proliferation	-8.29003	-5.84522	34/165	12389,12575,12576,12797,13614,14083,14609,15200,15368,15902,16001,16153,16202,16476,16600,17246,17260,17869,18158,18162,19015,19225,19664,20416,21825,21929,22034,22339,30878,56637,59027,100017,233571,234593	Cav1,Cdkn1a,Cdkn1b,Cnn1,Edn1,Ptk2,Gja1,Hbegf,Hmox1,Id2,Igf1r,Il10,Ilk,Jun,Klf4,Mdm2,Mef2c,Myc,Nppb,Npr3,Ppard,Ptgs2,Rbpj,Shc1,Thbs1,Tnfaip3,Traf6,Vegfa,Apln,Gsk3b,Nampt,Ldlrap1,P2ry6,Ndrg4
16_Member	GO Biological Processes	GO:0031589	cell-substrate adhesion	-8.23955	-5.80109	55/351	11465,11482,11848,12182,12305,12317,12927,13138,13144,13636,13829,14083,14115,14158,14219,14369,16007,16202,16410,16412,16475,17127,17130,18073,18081,18453,18787,19015,19324,20411,20971,21683,21825,22283,22288,22330,22339,23928,29875,50918,56637,76499,107581,110253,192176,218952,225341,230379,230661,231858,246190,277360,328783,329872,434204	Actg1,Acvrl1,Rhoa,Bst1,Ddr1,Calr,Bcar1,Dag1,Dapk3,Efna1,Dmtn,Ptk2,Fbln2,Fer,Ccn2,Fzd7,Ccn1,Ilk,Itgav,Itgb1,Ajuba,Smad3,Smad6,Nid1,Ninj1,P4hb,Serpine1,Ppard,Rab1a,Sorbs1,Sdc4,Tecta,Thbs1,Ush2a,Utrn,Vcl,Vegfa,Lamc3,Iqgap1,Myadm,Gsk3b,Clasp2,Col16a1,Triobp,Flna,Fermt2,Lims2,Acer2,Tesk2,Radil,Otoa,Prex1,Mslnl,Frem1,Whamm
4_Member	GO Biological Processes	GO:0009156	ribonucleoside monophosphate biosynthetic process	-8.21943	-5.78722	34/166	11565,11639,11674,11717,13806,13807,14433,14447,14635,14751,15275,15277,15558,15937,17319,17869,18641,18648,18655,18746,21991,23917,26395,50721,54403,56312,56421,66129,74747,216019,433182,666488,100039229,100042427	Adssl1,Ak4,Aldoa,Ampd3,Eno1,Eno2,Gapdh,Gapdhs,Galk1,Gpi1,Hk1,Hk2,Htr2a,Ier3,Mif,Myc,Pfkl,Pgam1,Pgk1,Pkm,Tpi1,Impdh1,Map2k1,Sirt6,Slc4a4,Nupr1,Pfkp,Prxl2c,Ddit4,Hkdc1,Eno1b,Gm15294,Gm10358,Gm3839
11_Member	GO Biological Processes	GO:0030308	negative regulation of cell growth	-8.2117	-5.78564	38/199	11479,11482,11625,12575,12576,13115,14199,14609,15586,17127,17128,18158,19015,20187,20354,20355,20359,20562,22431,26456,52808,55942,56401,56812,58172,68465,68567,72269,72674,74132,78926,108655,170770,229285,230784,232334,239790,240514	Acvr1b,Acvrl1,Ahsg,Cdkn1a,Cdkn1b,Cyp27b1,Fhl1,Gja1,Hyal1,Smad3,Smad4,Nppb,Ppard,Ryk,Sema4d,Sema4f,Sema6b,Slit1,Wt1,Sema4g,Tspyl2,Sertad1,P3h1,Dnajb2,Sertad2,Adipor2,Cgref1,Cda,Adipor1,Rnf6,Gas2l1,Foxp1,Bbc3,Spg20,Sesn2,Vgll4,Ostn,Ccdc85b
4_Member	GO Biological Processes	GO:0009206	purine ribonucleoside triphosphate biosynthetic process	-8.1538	-5.73382	32/151	11639,11674,13806,13807,14433,14447,14635,14751,15275,15277,15558,15937,17319,17869,18641,18648,18655,18746,21991,23917,26395,50721,54403,56312,56421,66129,74747,216019,433182,666488,100039229,100042427	Ak4,Aldoa,Eno1,Eno2,Gapdh,Gapdhs,Galk1,Gpi1,Hk1,Hk2,Htr2a,Ier3,Mif,Myc,Pfkl,Pgam1,Pgk1,Pkm,Tpi1,Impdh1,Map2k1,Sirt6,Slc4a4,Nupr1,Pfkp,Prxl2c,Ddit4,Hkdc1,Eno1b,Gm15294,Gm10358,Gm3839
17_Member	GO Biological Processes	GO:0036503	ERAD pathway	-8.12597	-5.71198	25/99	12389,14828,14950,20338,22027,22393,27362,30940,52231,56228,56812,64136,64209,66212,67163,67819,68292,72607,74126,76892,108687,109815,116891,192193,244373	Cav1,Hspa5,H13,Sel1l,Hsp90b1,Wfs1,Dnajb9,Usp25,Ankzf1,Ube2j1,Dnajb2,Sdf2l1,Herpud1,Sec61b,Ccdc47,Derl1,Stt3b,Usp13,Syvn1,Rnft1,Edem2,Selenos,Derl2,Edem1,Erlin2
4_Member	GO Biological Processes	GO:0051188	cofactor biosynthetic process	-8.08944	-5.68355	44/253	11655,11674,12892,13806,13807,14433,14447,14528,14635,14751,15275,15277,15558,15937,17319,17869,18641,18648,18655,18746,21991,26570,50721,53328,54198,54403,56312,56421,59027,66129,68646,74080,74747,216019,216792,228026,236900,268566,270685,433182,666488,100039229,100039707,100042427	Alas1,Aldoa,Cpox,Eno1,Eno2,Gapdh,Gapdhs,Gch1,Galk1,Gpi1,Hk1,Hk2,Htr2a,Ier3,Mif,Myc,Pfkl,Pgam1,Pgk1,Pkm,Tpi1,Slc7a11,Sirt6,Pgrmc1,Snx3,Slc4a4,Nupr1,Pfkp,Nampt,Prxl2c,Nadk2,Nmnat3,Ddit4,Hkdc1,Iba57,Pdk1,Pdk3,Gphn,Mthfd1l,Eno1b,Gm15294,Gm10358,Mthfsl,Gm3839
4_Member	GO Biological Processes	GO:0009145	purine nucleoside triphosphate biosynthetic process	-8.08004	-5.68355	32/152	11639,11674,13806,13807,14433,14447,14635,14751,15275,15277,15558,15937,17319,17869,18641,18648,18655,18746,21991,23917,26395,50721,54403,56312,56421,66129,74747,216019,433182,666488,100039229,100042427	Ak4,Aldoa,Eno1,Eno2,Gapdh,Gapdhs,Galk1,Gpi1,Hk1,Hk2,Htr2a,Ier3,Mif,Myc,Pfkl,Pgam1,Pgk1,Pkm,Tpi1,Impdh1,Map2k1,Sirt6,Slc4a4,Nupr1,Pfkp,Prxl2c,Ddit4,Hkdc1,Eno1b,Gm15294,Gm10358,Gm3839
9_Member	GO Biological Processes	GO:0060537	muscle tissue development	-8.08062	-5.68355	67/472	11459,11848,12224,12389,13007,13614,13805,14200,14281,14369,14609,14725,15902,16412,16468,16526,16948,17127,17128,17131,17133,17260,17684,17869,17904,17967,18712,19401,19664,20482,21924,21952,22003,22339,22431,23966,24052,26556,26903,30953,50721,56233,56312,56637,59006,59091,60406,64010,67451,68016,68861,79221,80288,99929,103806,108655,112405,117606,193385,216850,225288,226041,228785,232174,23233…	Acta1,Rhoa,Klf5,Cav1,Csrp1,Edn1,Eng,Fhl2,Fos,Fzd7,Gja1,Lrp2,Id2,Itgb1,Jarid2,Kcnk2,Lox,Smad3,Smad4,Smad7,Maff,Mef2c,Cited2,Myc,Myl6,Ncam1,Pim1,Rara,Rbpj,Skil,Tnnc1,Tnni1,Tpm1,Vegfa,Wt1,Tenm4,Sgcd,Homer1,Dysf,Schip1,Sirt6,Hdac7,Nupr1,Gsk3b,Myoz2,Jph2,Sap30,Sav1,Pkp2,Cavin4,Dipk2a,Hdac9,Bcl9l,Tiparp,Maml1,Foxp1,Egln1,Boc,Ripor2,Kdm6b,Fhod3,Pgm5,Mylk2,Cyp26b1,Vgll4,Flnb,Ppp1r13l
4_Member	GO Biological Processes	GO:0046394	carboxylic acid biosynthetic process	-8.05306	-5.66224	58/384	11674,12035,12445,13614,13615,13806,13807,14433,14447,14528,14635,14660,14751,15275,15277,15558,15586,15937,16828,17319,17869,18641,18648,18655,18746,19225,20250,20787,21991,22235,23801,26432,30049,50721,54403,56312,56421,56454,60527,64292,66129,67432,72999,74747,107272,108097,212980,216019,216456,226143,228775,244373,270685,433182,666488,100039229,100039707,100042427	Aldoa,Bcat1,Ccnd3,Edn1,Edn2,Eno1,Eno2,Gapdh,Gapdhs,Gch1,Galk1,Gls,Gpi1,Hk1,Hk2,Htr2a,Hyal1,Ier3,Ldha,Mif,Myc,Pfkl,Pgam1,Pgk1,Pkm,Ptgs2,Scd2,Srebf1,Tpi1,Ugdh,Aloxe3,Plod2,Scd3,Sirt6,Slc4a4,Nupr1,Pfkp,Aldh18a1,Fads3,Ptges,Prxl2c,Hoga1,Insig2,Ddit4,Psat1,Prkab2,Slc45a3,Hkdc1,Gls2,Cyp2c23,Trib3,Erlin2,Mthfd1l,Eno1b,Gm15294,Gm10358,Mthfsl,Gm3839
4_Member	GO Biological Processes	GO:0016053	organic acid biosynthetic process	-8.01122	-5.62601	58/385	11674,12035,12445,13614,13615,13806,13807,14433,14447,14528,14635,14660,14751,15275,15277,15558,15586,15937,16828,17319,17869,18641,18648,18655,18746,19225,20250,20787,21991,22235,23801,26432,30049,50721,54403,56312,56421,56454,60527,64292,66129,67432,72999,74747,107272,108097,212980,216019,216456,226143,228775,244373,270685,433182,666488,100039229,100039707,100042427	Aldoa,Bcat1,Ccnd3,Edn1,Edn2,Eno1,Eno2,Gapdh,Gapdhs,Gch1,Galk1,Gls,Gpi1,Hk1,Hk2,Htr2a,Hyal1,Ier3,Ldha,Mif,Myc,Pfkl,Pgam1,Pgk1,Pkm,Ptgs2,Scd2,Srebf1,Tpi1,Ugdh,Aloxe3,Plod2,Scd3,Sirt6,Slc4a4,Nupr1,Pfkp,Aldh18a1,Fads3,Ptges,Prxl2c,Hoga1,Insig2,Ddit4,Psat1,Prkab2,Slc45a3,Hkdc1,Gls2,Cyp2c23,Trib3,Erlin2,Mthfd1l,Eno1b,Gm15294,Gm10358,Mthfsl,Gm3839
14_Member	GO Biological Processes	GO:0071560	cellular response to transforming growth factor beta stimulus	-7.99648	-5.6168	39/211	11482,11783,12389,12562,13805,14083,14281,14573,14828,16001,16412,16476,16948,16998,17127,17128,17130,17131,17260,17684,18787,20482,21804,21825,22433,26401,56213,56440,66313,69260,80288,108075,110542,114716,216190,218952,235505,244152,246154	Acvrl1,Apaf1,Cav1,Cdh5,Eng,Ptk2,Fos,Gdnf,Hspa5,Igf1r,Itgb1,Jun,Lox,Ltbp3,Smad3,Smad4,Smad6,Smad7,Mef2c,Cited2,Serpine1,Skil,Tgfb1i1,Thbs1,Xbp1,Map3k1,Htra1,Snx1,Smurf2,Ing2,Bcl9l,Ltbp4,Amhr2,Spred2,Appl2,Fermt2,Cd109,Tsku,Vasn
10_Member	GO Biological Processes	GO:0048659	smooth muscle cell proliferation	-7.94366	-5.56943	34/170	12389,12575,12576,12797,13614,14083,14609,15200,15368,15902,16001,16153,16202,16476,16600,17246,17260,17869,18158,18162,19015,19225,19664,20416,21825,21929,22034,22339,30878,56637,59027,100017,233571,234593	Cav1,Cdkn1a,Cdkn1b,Cnn1,Edn1,Ptk2,Gja1,Hbegf,Hmox1,Id2,Igf1r,Il10,Ilk,Jun,Klf4,Mdm2,Mef2c,Myc,Nppb,Npr3,Ppard,Ptgs2,Rbpj,Shc1,Thbs1,Tnfaip3,Traf6,Vegfa,Apln,Gsk3b,Nampt,Ldlrap1,P2ry6,Ndrg4
4_Member	GO Biological Processes	GO:0009201	ribonucleoside triphosphate biosynthetic process	-7.93479	-5.56597	32/154	11639,11674,13806,13807,14433,14447,14635,14751,15275,15277,15558,15937,17319,17869,18641,18648,18655,18746,21991,23917,26395,50721,54403,56312,56421,66129,74747,216019,433182,666488,100039229,100042427	Ak4,Aldoa,Eno1,Eno2,Gapdh,Gapdhs,Galk1,Gpi1,Hk1,Hk2,Htr2a,Ier3,Mif,Myc,Pfkl,Pgam1,Pgk1,Pkm,Tpi1,Impdh1,Map2k1,Sirt6,Slc4a4,Nupr1,Pfkp,Prxl2c,Ddit4,Hkdc1,Eno1b,Gm15294,Gm10358,Gm3839
4_Member	GO Biological Processes	GO:0009166	nucleotide catabolic process	-7.87934	-5.51808	30/139	11674,13806,13807,14433,14447,14635,14751,15275,15277,15558,15937,16828,17319,17869,18641,18648,18655,18746,21991,50721,54403,56312,56421,66129,74747,216019,433182,666488,100039229,100042427	Aldoa,Eno1,Eno2,Gapdh,Gapdhs,Galk1,Gpi1,Hk1,Hk2,Htr2a,Ier3,Ldha,Mif,Myc,Pfkl,Pgam1,Pgk1,Pkm,Tpi1,Sirt6,Slc4a4,Nupr1,Pfkp,Prxl2c,Ddit4,Hkdc1,Eno1b,Gm15294,Gm10358,Gm3839
4_Member	GO Biological Processes	GO:0009124	nucleoside monophosphate biosynthetic process	-7.87631	-5.51808	34/171	11565,11639,11674,11717,13806,13807,14433,14447,14635,14751,15275,15277,15558,15937,17319,17869,18641,18648,18655,18746,21991,23917,26395,50721,54403,56312,56421,66129,74747,216019,433182,666488,100039229,100042427	Adssl1,Ak4,Aldoa,Ampd3,Eno1,Eno2,Gapdh,Gapdhs,Galk1,Gpi1,Hk1,Hk2,Htr2a,Ier3,Mif,Myc,Pfkl,Pgam1,Pgk1,Pkm,Tpi1,Impdh1,Map2k1,Sirt6,Slc4a4,Nupr1,Pfkp,Prxl2c,Ddit4,Hkdc1,Eno1b,Gm15294,Gm10358,Gm3839
1_Member	GO Biological Processes	GO:0030968	endoplasmic reticulum unfolded protein response	-7.84705	-5.49402	20/68	11911,12317,12330,12913,13198,14828,17872,20856,22393,22433,27368,28146,50527,64209,67819,71853,109815,116891,231630,100037258	Atf4,Calr,Canx,Creb3,Ddit3,Hspa5,Ppp1r15a,Stc2,Wfs1,Xbp1,Tbl2,Serp1,Ero1a,Herpud1,Derl1,Pdia6,Selenos,Derl2,Ficd,Dnajc3
9_Member	GO Biological Processes	GO:0014706	striated muscle tissue development	-7.81637	-5.46848	64/449	11459,11848,12224,12389,13614,13805,14200,14281,14369,14609,14725,15902,16412,16468,16526,16948,17127,17128,17131,17133,17260,17684,17869,17904,17967,18712,19401,19664,20482,21924,21952,22003,22339,22431,23966,24052,26556,26903,50721,56233,56312,56637,59006,59091,60406,64010,67451,68016,68861,79221,80288,103806,108655,112405,117606,193385,216850,225288,226041,228785,232174,232334,286940,333654	Acta1,Rhoa,Klf5,Cav1,Edn1,Eng,Fhl2,Fos,Fzd7,Gja1,Lrp2,Id2,Itgb1,Jarid2,Kcnk2,Lox,Smad3,Smad4,Smad7,Maff,Mef2c,Cited2,Myc,Myl6,Ncam1,Pim1,Rara,Rbpj,Skil,Tnnc1,Tnni1,Tpm1,Vegfa,Wt1,Tenm4,Sgcd,Homer1,Dysf,Sirt6,Hdac7,Nupr1,Gsk3b,Myoz2,Jph2,Sap30,Sav1,Pkp2,Cavin4,Dipk2a,Hdac9,Bcl9l,Maml1,Foxp1,Egln1,Boc,Ripor2,Kdm6b,Fhod3,Pgm5,Mylk2,Cyp26b1,Vgll4,Flnb,Ppp1r13l
18_Member	GO Biological Processes	GO:0018126	protein hydroxylation	-7.80512	-5.46452	13/29	14789,18451,18452,18453,18822,26432,50527,56401,65973,67475,107817,112405,112407	P3h3,P4ha1,P4ha2,P4hb,Plod1,Plod2,Ero1a,P3h1,Asph,Ero1b,Jmjd6,Egln1,Egln3
19_Member	GO Biological Processes	GO:0097190	apoptotic signaling pathway	-7.80231	-5.46452	80/614	11479,11749,11783,11911,11977,12042,12176,12177,12282,12385,12389,12421,12507,12575,12778,12913,13144,13198,14155,14573,14827,15368,15937,15951,16410,16476,16854,17127,17246,17319,17869,18453,18787,19015,19225,19823,20439,20482,20613,21825,21929,21987,22339,22346,22393,22433,26395,27280,28135,50527,53313,56295,56312,56484,56637,56772,57748,59009,64209,65106,66494,67397,68539,69065,69260,70186,725…	Acvr1b,Anxa6,Apaf1,Atf4,Atp7a,Bcl10,Bnip3,Bnip3l,Hyou1,Ctnna1,Cav1,Rb1cc1,Cd5,Cdkn1a,Ackr3,Creb3,Dapk3,Ddit3,Fem1b,Gdnf,Pdia3,Hmox1,Ier3,Ifi204,Itgav,Jun,Lgals3,Smad3,Mdm2,Mif,Myc,P4hb,Serpine1,Ppard,Ptgs2,Rnf7,Siah2,Skil,Snai1,Thbs1,Tnfaip3,Tpd52l1,Vegfa,Vhl,Wfs1,Xbp1,Map2k1,Phlda3,Cep63,Ero1a,Atp2a3,Higd1a,Nupr1,Foxo3,Gsk3b,Mllt11,Jmy,Sh3rf1,Herpud1,Arl6ip5,Prelid1,Erp29,Tmem109,Chac1,Ing2,Fam1…
2_Member	GO Biological Processes	GO:0032956	regulation of actin cytoskeleton organization	-7.75993	-5.4271	55/362	11465,11840,11848,11852,12182,12978,12985,13144,13614,13829,13839,14086,14158,14219,16202,16423,16885,17127,17128,17260,17886,17913,19240,20947,20971,22003,23897,26401,27360,29875,50875,50918,56193,56431,57748,66898,68166,69288,73205,76499,93689,102774,104252,118449,192176,213649,223881,225288,234094,260409,268970,277360,330938,434204,623781	Actg1,Arf1,Rhoa,Rhob,Bst1,Csf1r,Csf3,Dapk3,Edn1,Dmtn,Epha5,Fscn1,Fer,Ccn2,Ilk,Cd47,Limk1,Smad3,Smad4,Mef2c,Myh9,Myo1c,Tmsb10,Swap70,Sdc4,Tpm1,Hax1,Map3k1,Add3,Iqgap1,Tmod3,Myadm,Plek,Dstn,Jmy,Baiap2l1,Spire1,Rhobtb1,C9orf72,Clasp2,Lmod1,Bbs4,Cdc42ep2,Synpo2,Flna,Arhgef19,Rnd1,Fhod3,Arhgef10,Cdc42ep3,Arhgap28,Prex1,Dixdc1,Whamm,Gm14137
20_Member	GO Biological Processes	GO:0031032	actomyosin structure organization	-7.7253	-5.39738	38/207	11459,11465,11848,12797,12798,13007,13614,13822,13824,14219,16412,16423,16669,16885,17127,17128,17260,17886,18571,20166,20411,20971,22003,24131,50875,59006,68016,76499,93689,102774,108655,109689,225288,226041,226751,234094,268970,415115	Acta1,Actg1,Rhoa,Cnn1,Cnn2,Csrp1,Edn1,Epb41l2,Epb41l4a,Ccn2,Itgb1,Cd47,Krt19,Limk1,Smad3,Smad4,Mef2c,Myh9,Pdcd6ip,Rtkn,Sorbs1,Sdc4,Tpm1,Ldb3,Tmod3,Myoz2,Cavin4,Clasp2,Lmod1,Bbs4,Foxp1,Arrb1,Fhod3,Pgm5,Cdc42bpa,Arhgef10,Arhgap28,Neurl2
11_Member	GO Biological Processes	GO:0016049	cell growth	-7.71079	-5.38772	71/523	11479,11482,11625,11848,12305,12520,12575,12576,12913,13115,13614,13853,14083,14199,14609,15200,15468,15586,16202,16412,16885,17127,17128,17131,18158,19015,19411,20187,20354,20355,20359,20562,22330,22339,22431,22433,23807,26456,29875,50721,52808,53421,55942,56401,56637,56812,58172,67778,68404,68465,68567,71436,72269,72674,73205,74132,76499,77300,78926,108655,116891,170770,229285,230784,232334,239…	Acvr1b,Acvrl1,Ahsg,Rhoa,Ddr1,Cd81,Cdkn1a,Cdkn1b,Creb3,Cyp27b1,Edn1,Epm2a,Ptk2,Fhl1,Gja1,Hbegf,Prmt2,Hyal1,Ilk,Itgb1,Limk1,Smad3,Smad4,Smad7,Nppb,Ppard,Rarg,Ryk,Sema4d,Sema4f,Sema6b,Slit1,Vcl,Vegfa,Wt1,Xbp1,Arih2,Sema4g,Iqgap1,Sirt6,Tspyl2,Sec61a1,Sertad1,P3h1,Gsk3b,Dnajb2,Sertad2,Zfp639,Nrn1,Adipor2,Cgref1,Flrt3,Cda,Adipor1,C9orf72,Rnf6,Clasp2,Raph1,Gas2l1,Foxp1,Derl2,Bbc3,Spg20,Sesn2,Vgll4,Ostn,…
14_Member	GO Biological Processes	GO:0071559	response to transforming growth factor beta	-7.70452	-5.38625	39/216	11482,11783,12389,12562,13805,14083,14281,14573,14828,16001,16412,16476,16948,16998,17127,17128,17130,17131,17260,17684,18787,20482,21804,21825,22433,26401,56213,56440,66313,69260,80288,108075,110542,114716,216190,218952,235505,244152,246154	Acvrl1,Apaf1,Cav1,Cdh5,Eng,Ptk2,Fos,Gdnf,Hspa5,Igf1r,Itgb1,Jun,Lox,Ltbp3,Smad3,Smad4,Smad6,Smad7,Mef2c,Cited2,Serpine1,Skil,Tgfb1i1,Thbs1,Xbp1,Map3k1,Htra1,Snx1,Smurf2,Ing2,Bcl9l,Ltbp4,Amhr2,Spred2,Appl2,Fermt2,Cd109,Tsku,Vasn
19_Member	GO Biological Processes	GO:0080135	regulation of cellular response to stress	-7.69233	-5.3788	88/703	11911,11977,12042,12282,12389,12421,12778,12913,13614,13804,13870,14155,14219,14226,14528,15937,16001,16153,16475,16526,16600,17246,17319,17869,17872,17873,18004,18453,19225,19252,19260,20482,20613,20620,21899,21987,22034,22339,22346,22393,22433,22724,23882,24017,26395,26401,26570,30940,30951,50721,56228,56312,56484,59009,59027,64209,65106,67397,68149,68166,69219,69260,71853,72607,72999,74126,748…	Atf4,Atp7a,Bcl10,Hyou1,Cav1,Rb1cc1,Ackr3,Creb3,Edn1,Endog,Ercc1,Fem1b,Ccn2,Fkbp1b,Gch1,Ier3,Igf1r,Il10,Ajuba,Kcnk2,Klf4,Mdm2,Mif,Myc,Ppp1r15a,Gadd45b,Nek1,P4hb,Ptgs2,Dusp1,Ptpn22,Skil,Snai1,Plk2,Tlr6,Tpd52l1,Traf6,Vegfa,Vhl,Wfs1,Xbp1,Zbtb7b,Gadd45g,Rnf13,Map2k1,Map3k1,Slc7a11,Usp25,Cbx8,Sirt6,Ube2j1,Nupr1,Foxo3,Sh3rf1,Nampt,Herpud1,Arl6ip5,Erp29,Otub2,Spire1,Ddah1,Ing2,Pdia6,Usp13,Insig2,Syvn1,Ma…
1_Member	GO Biological Processes	GO:0070059	intrinsic apoptotic signaling pathway in response to endoplasmic reticulum stress	-7.56025	-5.25142	19/64	11783,11911,12282,12913,13198,22393,22433,50527,53313,56637,64209,67397,69065,74126,76072,109815,110213,170770,228775	Apaf1,Atf4,Hyou1,Creb3,Ddit3,Wfs1,Xbp1,Ero1a,Atp2a3,Gsk3b,Herpud1,Erp29,Chac1,Syvn1,Rnf183,Selenos,Tmbim6,Bbc3,Trib3
19_Member	GO Biological Processes	GO:0097193	intrinsic apoptotic signaling pathway	-7.36152	-5.06193	47/295	11783,11911,12176,12282,12389,12575,12778,12913,13198,15368,15937,15951,17246,17319,17869,18453,19225,19823,20482,20613,22393,22433,26395,27280,28135,50527,53313,56312,56637,56772,57748,64209,65106,67397,68539,69065,72565,74126,74747,76072,108705,109815,110213,170770,217558,228026,228775	Apaf1,Atf4,Bnip3,Hyou1,Cav1,Cdkn1a,Ackr3,Creb3,Ddit3,Hmox1,Ier3,Ifi204,Mdm2,Mif,Myc,P4hb,Ptgs2,Rnf7,Skil,Snai1,Wfs1,Xbp1,Map2k1,Phlda3,Cep63,Ero1a,Atp2a3,Nupr1,Gsk3b,Mllt11,Jmy,Herpud1,Arl6ip5,Erp29,Tmem109,Chac1,Uaca,Syvn1,Ddit4,Rnf183,Pttg1ip,Selenos,Tmbim6,Bbc3,G2e3,Pdk1,Trib3
4_Member	GO Biological Processes	GO:0072330	monocarboxylic acid biosynthetic process	-7.28486	-4.99432	45/278	11674,13614,13615,13806,13807,14433,14447,14635,14751,15275,15277,15558,15937,16828,17319,17869,18641,18648,18655,18746,19225,20250,20787,21991,23801,30049,50721,54403,56312,56421,60527,64292,66129,67432,72999,74747,108097,212980,216019,228775,244373,433182,666488,100039229,100042427	Aldoa,Edn1,Edn2,Eno1,Eno2,Gapdh,Gapdhs,Galk1,Gpi1,Hk1,Hk2,Htr2a,Ier3,Ldha,Mif,Myc,Pfkl,Pgam1,Pgk1,Pkm,Ptgs2,Scd2,Srebf1,Tpi1,Aloxe3,Scd3,Sirt6,Slc4a4,Nupr1,Pfkp,Fads3,Ptges,Prxl2c,Hoga1,Insig2,Ddit4,Prkab2,Slc45a3,Hkdc1,Trib3,Erlin2,Eno1b,Gm15294,Gm10358,Gm3839
4_Member	GO Biological Processes	GO:0009142	nucleoside triphosphate biosynthetic process	-7.25085	-4.96917	32/164	11639,11674,13806,13807,14433,14447,14635,14751,15275,15277,15558,15937,17319,17869,18641,18648,18655,18746,21991,23917,26395,50721,54403,56312,56421,66129,74747,216019,433182,666488,100039229,100042427	Ak4,Aldoa,Eno1,Eno2,Gapdh,Gapdhs,Galk1,Gpi1,Hk1,Hk2,Htr2a,Ier3,Mif,Myc,Pfkl,Pgam1,Pgk1,Pkm,Tpi1,Impdh1,Map2k1,Sirt6,Slc4a4,Nupr1,Pfkp,Prxl2c,Ddit4,Hkdc1,Eno1b,Gm15294,Gm10358,Gm3839
9_Member	GO Biological Processes	GO:0007507	heart development	-7.25187	-4.96917	80/632	11421,11482,11535,12224,12421,12575,12576,12831,13614,13636,13805,14200,14369,14609,14707,14725,14936,15902,16007,16202,16412,16468,16476,16526,16948,17127,17128,17130,17131,17246,17260,17684,17967,18712,19206,19401,19664,20112,20148,20416,20613,21825,21924,21952,22003,22339,22431,23966,24052,24131,26395,29818,30878,50721,56637,59091,64010,67399,67451,68016,68146,68861,71436,74025,75302,79221,103…	Ace,Acvrl1,Adm,Klf5,Rb1cc1,Cdkn1a,Cdkn1b,Col5a1,Edn1,Efna1,Eng,Fhl2,Fzd7,Gja1,Gng5,Lrp2,Gys1,Id2,Ccn1,Ilk,Itgb1,Jarid2,Jun,Kcnk2,Lox,Smad3,Smad4,Smad6,Smad7,Mdm2,Mef2c,Cited2,Ncam1,Pim1,Ptch1,Rara,Rbpj,Rps6ka2,Dhrs3,Shc1,Snai1,Thbs1,Tnnc1,Tnni1,Tpm1,Vegfa,Wt1,Tenm4,Sgcd,Ldb3,Map2k1,Hspb7,Apln,Sirt6,Gsk3b,Jph2,Sav1,Pdlim7,Pkp2,Cavin4,Arl13b,Dipk2a,Flrt3,Nphp3,Asxl2,Hdac9,Maml1,Jmjd6,Adamts6,Foxp1,…
8_Member	GO Biological Processes	GO:1903034	regulation of response to wounding	-7.24359	-4.96628	36/198	11465,11475,11551,11818,11977,12258,12306,12389,12575,12576,13829,14062,14083,14226,14609,15200,16001,16153,16412,16600,17127,17319,17886,18787,19015,21824,21825,22433,26395,56193,76499,84035,192176,235505,243958,259277	Actg1,Acta2,Adra2a,Apoh,Atp7a,Serping1,Anxa2,Cav1,Cdkn1a,Cdkn1b,Dmtn,F2r,Ptk2,Fkbp1b,Gja1,Hbegf,Igf1r,Il10,Itgb1,Klf4,Smad3,Mif,Myh9,Serpine1,Ppard,Thbd,Thbs1,Xbp1,Map2k1,Plek,Clasp2,Kremen1,Flna,Cd109,Siglecg,Klk8
17_Member	GO Biological Processes	GO:0030970	retrograde protein transport, ER to cytosol	-7.19614	-4.93167	12/27	14950,20338,22027,56228,64209,66212,67819,74126,108687,109815,116891,192193	H13,Sel1l,Hsp90b1,Ube2j1,Herpud1,Sec61b,Derl1,Syvn1,Edem2,Selenos,Derl2,Edem1
17_Member	GO Biological Processes	GO:1903513	endoplasmic reticulum to cytosol transport	-7.19614	-4.93167	12/27	14950,20338,22027,56228,64209,66212,67819,74126,108687,109815,116891,192193	H13,Sel1l,Hsp90b1,Ube2j1,Herpud1,Sec61b,Derl1,Syvn1,Edem2,Selenos,Derl2,Edem1
6_Member	GO Biological Processes	GO:1904018	positive regulation of vasculature development	-7.16993	-4.90966	37/208	11482,11535,11745,11852,12562,13601,13805,14066,14205,14254,15277,15368,15586,16153,16412,16451,16600,16854,18132,18654,18746,18787,19225,20620,21825,22339,22433,23871,50721,56233,69219,79221,104709,223780,230738,239528,240185	Acvrl1,Adm,Anxa3,Rhob,Cdh5,Ecm1,Eng,F3,Vegfd,Flt1,Hk2,Hmox1,Hyal1,Il10,Itgb1,Jak1,Klf4,Lgals3,Notch4,Pgf,Pkm,Serpine1,Ptgs2,Plk2,Thbs1,Vegfa,Xbp1,Ets1,Sirt6,Hdac7,Ddah1,Hdac9,Pik3r6,Adm2,Zc3h12a,Ago2,Jcad
1_Member	GO Biological Processes	GO:0034620	cellular response to unfolded protein	-7.1458	-4.8938	22/88	11911,12317,12330,12913,13198,14828,15526,17872,20856,22393,22433,27368,28146,50527,64209,67819,71853,109815,110213,116891,231630,100037258	Atf4,Calr,Canx,Creb3,Ddit3,Hspa5,Hspa9,Ppp1r15a,Stc2,Wfs1,Xbp1,Tbl2,Serp1,Ero1a,Herpud1,Derl1,Pdia6,Selenos,Tmbim6,Derl2,Ficd,Dnajc3
1_Member	GO Biological Processes	GO:0035967	cellular response to topologically incorrect protein	-7.14145	-4.89352	25/110	11911,12317,12330,12913,13198,14828,15526,17872,20856,22393,22433,27368,28146,50527,52231,64136,64209,67819,70294,71853,109815,110213,116891,231630,100037258	Atf4,Calr,Canx,Creb3,Ddit3,Hspa5,Hspa9,Ppp1r15a,Stc2,Wfs1,Xbp1,Tbl2,Serp1,Ero1a,Ankzf1,Sdf2l1,Herpud1,Derl1,Rnf126,Pdia6,Selenos,Tmbim6,Derl2,Ficd,Dnajc3
2_Member	GO Biological Processes	GO:0007015	actin filament organization	-7.07375	-4.82986	61/439	11459,11465,11840,11848,11852,12927,12985,13829,14086,14158,14219,16412,16423,16885,17127,17886,17913,19240,20411,20947,20971,22003,22004,22027,23897,26401,27360,27361,50875,50918,56193,56431,57748,66898,68166,69288,71774,72088,73205,76499,78926,93689,102774,104252,108897,109689,110253,118449,192176,217125,223881,225288,231646,234094,260409,268970,277360,320878,384619,434204,623781	Acta1,Actg1,Arf1,Rhoa,Rhob,Bcar1,Csf3,Dmtn,Fscn1,Fer,Ccn2,Itgb1,Cd47,Limk1,Smad3,Myh9,Myo1c,Tmsb10,Sorbs1,Swap70,Sdc4,Tpm1,Tpm2,Hsp90b1,Hax1,Map3k1,Add3,Msrb1,Tmod3,Myadm,Plek,Dstn,Jmy,Baiap2l1,Spire1,Rhobtb1,Shroom1,Ush1c,C9orf72,Clasp2,Gas2l1,Lmod1,Bbs4,Cdc42ep2,Aif1l,Arrb1,Triobp,Synpo2,Flna,Samd14,Rnd1,Fhod3,Myo1h,Arhgef10,Cdc42ep3,Arhgap28,Prex1,Mical2,Kash5,Whamm,Gm14137
4_Member	GO Biological Processes	GO:1901292	nucleoside phosphate catabolic process	-7.02137	-4.78938	30/151	11674,13806,13807,14433,14447,14635,14751,15275,15277,15558,15937,16828,17319,17869,18641,18648,18655,18746,21991,50721,54403,56312,56421,66129,74747,216019,433182,666488,100039229,100042427	Aldoa,Eno1,Eno2,Gapdh,Gapdhs,Galk1,Gpi1,Hk1,Hk2,Htr2a,Ier3,Ldha,Mif,Myc,Pfkl,Pgam1,Pgk1,Pkm,Tpi1,Sirt6,Slc4a4,Nupr1,Pfkp,Prxl2c,Ddit4,Hkdc1,Eno1b,Gm15294,Gm10358,Gm3839
4_Member	GO Biological Processes	GO:0032787	monocarboxylic acid metabolic process	-7.01061	-4.78638	77/608	11430,11674,11911,12389,13113,13614,13615,13806,13807,13849,13850,14385,14433,14447,14635,14751,15275,15277,15558,15937,16828,17319,17869,18641,18648,18655,18746,19015,19225,20250,20787,21991,23801,26569,26897,30049,50721,53322,54403,56312,56421,60527,64292,64899,66129,67111,67432,67800,68465,72674,72999,74747,76238,93732,107029,108097,171210,193742,212980,215456,216019,216190,226143,228026,22877…	Acox1,Aldoa,Atf4,Cav1,Cyp3a13,Edn1,Edn2,Eno1,Eno2,Ephx1,Ephx2,Slc37a4,Gapdh,Gapdhs,Galk1,Gpi1,Hk1,Hk2,Htr2a,Ier3,Ldha,Mif,Myc,Pfkl,Pgam1,Pgk1,Pkm,Ppard,Ptgs2,Scd2,Srebf1,Tpi1,Aloxe3,Slc27a4,Acot1,Scd3,Sirt6,Nucb2,Slc4a4,Nupr1,Pfkp,Fads3,Ptges,Lpin3,Prxl2c,Naaa,Hoga1,Dgat2,Adipor2,Adipor1,Insig2,Ddit4,Grhpr,Acox2,Me2,Prkab2,Acot2,Abhd16a,Slc45a3,Gpat2,Hkdc1,Appl2,Cyp2c23,Pdk1,Trib3,Sesn2,Cyp26b1,P…
7_Member	Reactome Gene Sets	R-MMU-199977	ER to Golgi Anterograde Transport	-7.01177	-4.78638	29/143	11840,11843,12068,17957,19324,20333,21787,22142,22153,50907,53598,54161,56041,56358,56395,56455,59042,66111,66251,66682,66890,66913,67091,67511,69608,105785,213827,227648,235416	Arf1,Arf4,Bet1,Napb,Rab1a,Sec22b,Tfg,Tuba1a,Tubb4a,Preb,Dctn3,Copg1,Uso1,Copz2,Tmem115,Dynll1,Cope,Tmed3,Arfgap3,Trappc5,Lman2,Kdelr2,Trappc6a,Tmed9,Sec24d,Kdelr3,Arcn1,Sec16a,Lman1l
17_Member	GO Biological Processes	GO:0030433	ubiquitin-dependent ERAD pathway	-6.85021	-4.63736	20/77	12389,14828,20338,22027,22393,27362,52231,56228,56812,64209,66212,67163,67819,68292,74126,108687,109815,116891,192193,244373	Cav1,Hspa5,Sel1l,Hsp90b1,Wfs1,Dnajb9,Ankzf1,Ube2j1,Dnajb2,Herpud1,Sec61b,Ccdc47,Derl1,Stt3b,Syvn1,Edem2,Selenos,Derl2,Edem1,Erlin2
17_Member	GO Biological Processes	GO:0032527	protein exit from endoplasmic reticulum	-6.8392	-4.63008	15/45	12520,14950,20338,22027,50907,56228,64209,66212,67819,74126,108687,109815,116891,192193,227648	Cd81,H13,Sel1l,Hsp90b1,Preb,Ube2j1,Herpud1,Sec61b,Derl1,Syvn1,Edem2,Selenos,Derl2,Edem1,Sec16a
18_Member	GO Biological Processes	GO:0019471	4-hydroxyproline metabolic process	-6.75367	-4.54824	8/12	18451,18452,18453,50527,67432,67475,112405,112407	P4ha1,P4ha2,P4hb,Ero1a,Hoga1,Ero1b,Egln1,Egln3
12_Member	GO Biological Processes	GO:0009896	positive regulation of catabolic process	-6.66586	-4.48197	62/461	11551,11818,12176,12177,12389,12520,13198,13804,13853,14083,14447,14609,15277,15368,15558,15937,17131,17246,17319,17869,18983,20333,20620,21929,22433,22695,23807,26395,30945,50721,54403,56312,56440,56484,56637,56812,64209,66129,66313,72607,73205,76892,98732,99929,108687,108705,192193,192656,208650,213539,218215,228775,230738,230784,232334,237400,239528,246133,252972,268291,332397,338364	Adra2a,Apoh,Bnip3,Bnip3l,Cav1,Cd81,Ddit3,Endog,Epm2a,Ptk2,Gapdhs,Gja1,Hk2,Hmox1,Htr2a,Ier3,Smad7,Mdm2,Mif,Myc,Cnot7,Sec22b,Plk2,Tnfaip3,Xbp1,Zfp36,Arih2,Map2k1,Rnf19a,Sirt6,Slc4a4,Nupr1,Snx1,Foxo3,Gsk3b,Dnajb2,Herpud1,Prxl2c,Smurf2,Usp13,C9orf72,Rnft1,Rab3gap2,Tiparp,Edem2,Pttg1ip,Edem1,Ripk2,Cblb,Bag2,Rnf144b,Trib3,Zc3h12a,Sesn2,Vgll4,Mex3d,Ago2,Kcne2,Tpcn1,Rnf217,Nanos1,Trim65
4_Member	GO Biological Processes	GO:0009152	purine ribonucleotide biosynthetic process	-6.63524	-4.45484	38/227	11565,11639,11674,11717,13806,13807,14433,14447,14635,14751,15275,15277,15558,15937,17319,17869,18158,18641,18648,18655,18746,21991,23917,23972,26395,50721,54403,56312,56421,66129,74747,216019,228026,236900,433182,666488,100039229,100042427	Adssl1,Ak4,Aldoa,Ampd3,Eno1,Eno2,Gapdh,Gapdhs,Galk1,Gpi1,Hk1,Hk2,Htr2a,Ier3,Mif,Myc,Nppb,Pfkl,Pgam1,Pgk1,Pkm,Tpi1,Impdh1,Papss2,Map2k1,Sirt6,Slc4a4,Nupr1,Pfkp,Prxl2c,Ddit4,Hkdc1,Pdk1,Pdk3,Eno1b,Gm15294,Gm10358,Gm3839
9_Member	GO Biological Processes	GO:0007517	muscle organ development	-6.62952	-4.45258	58/421	11459,11848,12224,12389,12804,13138,13614,13805,14281,14369,14609,14725,16468,16526,16795,16948,17127,17128,17131,17133,17260,17684,17869,17904,17967,18712,19664,20273,20482,21924,21952,22003,22431,22433,26556,26903,28146,50721,56233,56312,56637,59006,59091,60406,64010,67451,68016,79221,80288,108655,112405,117606,193385,225888,228785,232174,232334,286940	Acta1,Rhoa,Klf5,Cav1,Cntfr,Dag1,Edn1,Eng,Fos,Fzd7,Gja1,Lrp2,Jarid2,Kcnk2,Large1,Lox,Smad3,Smad4,Smad7,Maff,Mef2c,Cited2,Myc,Myl6,Ncam1,Pim1,Rbpj,Scn8a,Skil,Tnnc1,Tnni1,Tpm1,Wt1,Xbp1,Homer1,Dysf,Serp1,Sirt6,Hdac7,Nupr1,Gsk3b,Myoz2,Jph2,Sap30,Sav1,Pkp2,Cavin4,Hdac9,Bcl9l,Foxp1,Egln1,Boc,Ripor2,Kmt5b,Mylk2,Cyp26b1,Vgll4,Flnb
4_Member	GO Biological Processes	GO:0006164	purine nucleotide biosynthetic process	-6.60256	-4.42905	40/246	11541,11565,11639,11674,11717,13806,13807,14433,14447,14635,14751,15275,15277,15558,15937,17319,17869,18126,18158,18641,18648,18655,18746,21991,23917,23972,26395,50721,54403,56312,56421,66129,74747,216019,228026,236900,433182,666488,100039229,100042427	Adora2b,Adssl1,Ak4,Aldoa,Ampd3,Eno1,Eno2,Gapdh,Gapdhs,Galk1,Gpi1,Hk1,Hk2,Htr2a,Ier3,Mif,Myc,Nos2,Nppb,Pfkl,Pgam1,Pgk1,Pkm,Tpi1,Impdh1,Papss2,Map2k1,Sirt6,Slc4a4,Nupr1,Pfkp,Prxl2c,Ddit4,Hkdc1,Pdk1,Pdk3,Eno1b,Gm15294,Gm10358,Gm3839
2_Member	GO Biological Processes	GO:0051493	regulation of cytoskeleton organization	-6.58905	-4.41895	71/558	11465,11840,11848,11852,12182,12389,12562,12576,12978,12985,13144,13614,13829,13839,14086,14158,14219,16202,16423,16885,17127,17128,17260,17760,17886,17913,18571,19240,20620,20947,20971,22003,22153,23897,26401,26903,27360,29875,50875,50918,56193,56289,56431,56471,56637,57748,66898,66985,68166,69288,73205,76499,78926,83679,93689,102774,104252,107503,118449,192176,193385,213649,223881,225288,234094…	Actg1,Arf1,Rhoa,Rhob,Bst1,Cav1,Cdh5,Cdkn1b,Csf1r,Csf3,Dapk3,Edn1,Dmtn,Epha5,Fscn1,Fer,Ccn2,Ilk,Cd47,Limk1,Smad3,Smad4,Mef2c,Map6,Myh9,Myo1c,Pdcd6ip,Tmsb10,Plk2,Swap70,Sdc4,Tpm1,Tubb4a,Hax1,Map3k1,Dysf,Add3,Iqgap1,Tmod3,Myadm,Plek,Rassf1,Dstn,Stmn4,Gsk3b,Jmy,Baiap2l1,Rassf7,Spire1,Rhobtb1,C9orf72,Clasp2,Gas2l1,Pde4dip,Lmod1,Bbs4,Cdc42ep2,Atf5,Synpo2,Flna,Ripor2,Arhgef19,Rnd1,Fhod3,Arhgef10,Cdc42ep…
4_Member	KEGG Pathway	ko00010	Glycolysis / Gluconeogenesis	-6.57513	-4.41176	18/66	11674,13806,13807,14433,14447,14751,15275,15277,16828,18641,18648,18655,18746,21991,56421,66681,216019,433182	Aldoa,Eno1,Eno2,Gapdh,Gapdhs,Gpi1,Hk1,Hk2,Ldha,Pfkl,Pgam1,Pgk1,Pkm,Tpi1,Pfkp,Pgm2,Hkdc1,Eno1b
19_Member	GO Biological Processes	GO:2001233	regulation of apoptotic signaling pathway	-6.55239	-4.39235	57/413	11783,12042,12176,12282,12385,12389,12421,12778,12913,13144,13198,14155,14573,14827,15368,15937,16410,16854,17127,17246,17319,17869,18453,18787,19225,20439,20482,20613,21825,21929,21987,22339,22346,22393,22433,26395,28135,56295,56312,56637,56772,59009,64209,66494,67397,69260,70186,74126,76072,80751,107449,108705,109815,110213,170770,208449,217558	Apaf1,Bcl10,Bnip3,Hyou1,Ctnna1,Cav1,Rb1cc1,Ackr3,Creb3,Dapk3,Ddit3,Fem1b,Gdnf,Pdia3,Hmox1,Ier3,Itgav,Lgals3,Smad3,Mdm2,Mif,Myc,P4hb,Serpine1,Ptgs2,Siah2,Skil,Snai1,Thbs1,Tnfaip3,Tpd52l1,Vegfa,Vhl,Wfs1,Xbp1,Map2k1,Cep63,Higd1a,Nupr1,Gsk3b,Mllt11,Sh3rf1,Herpud1,Prelid1,Erp29,Ing2,Fam162a,Syvn1,Rnf183,Rnf34,Unc5b,Pttg1ip,Selenos,Tmbim6,Bbc3,Sgms1,G2e3
4_Member	GO Biological Processes	GO:0006732	coenzyme metabolic process	-6.54593	-4.3892	50/343	11674,12457,13806,13807,14433,14447,14528,14635,14751,15275,15277,15356,15558,15937,16498,16828,17319,17768,17869,18641,18648,18655,18746,21991,26897,50721,54403,54683,55990,56312,56421,59027,66129,67800,68646,74080,74747,107029,171210,216019,216188,228026,236900,268566,270685,433182,666488,100039229,100039707,100042427	Aldoa,Noct,Eno1,Eno2,Gapdh,Gapdhs,Gch1,Galk1,Gpi1,Hk1,Hk2,Hmgcl,Htr2a,Ier3,Kcnab2,Ldha,Mif,Mthfd2,Myc,Pfkl,Pgam1,Pgk1,Pkm,Tpi1,Acot1,Sirt6,Slc4a4,Prdx5,Fmo2,Nupr1,Pfkp,Nampt,Prxl2c,Dgat2,Nadk2,Nmnat3,Ddit4,Me2,Acot2,Hkdc1,Aldh1l2,Pdk1,Pdk3,Gphn,Mthfd1l,Eno1b,Gm15294,Gm10358,Mthfsl,Gm3839
12_Member	GO Biological Processes	GO:0031331	positive regulation of cellular catabolic process	-6.47013	-4.31667	55/395	11551,11818,12176,12177,12389,12520,13198,13804,13853,14083,14447,15277,15368,15558,17131,17246,17319,17869,18983,20620,21929,22433,22695,23807,26395,30945,50721,54403,56312,56484,56637,56812,64209,66129,72607,73205,76892,98732,108687,108705,192193,192656,213539,218215,228775,230738,230784,232334,237400,239528,246133,252972,268291,332397,338364	Adra2a,Apoh,Bnip3,Bnip3l,Cav1,Cd81,Ddit3,Endog,Epm2a,Ptk2,Gapdhs,Hk2,Hmox1,Htr2a,Smad7,Mdm2,Mif,Myc,Cnot7,Plk2,Tnfaip3,Xbp1,Zfp36,Arih2,Map2k1,Rnf19a,Sirt6,Slc4a4,Nupr1,Foxo3,Gsk3b,Dnajb2,Herpud1,Prxl2c,Usp13,C9orf72,Rnft1,Rab3gap2,Edem2,Pttg1ip,Edem1,Ripk2,Bag2,Rnf144b,Trib3,Zc3h12a,Sesn2,Vgll4,Mex3d,Ago2,Kcne2,Tpcn1,Rnf217,Nanos1,Trim65
11_Member	GO Biological Processes	GO:0001558	regulation of cell growth	-6.39722	-4.25024	59/438	11479,11482,11625,11848,12305,12520,12575,12576,12913,13115,13614,13853,14083,14199,14609,15200,15586,16202,16885,17127,17128,17131,18158,19015,20187,20354,20355,20359,20562,22339,22431,22433,26456,52808,55942,56401,56637,56812,58172,67778,68465,68567,72269,72674,74132,76499,78926,108655,116891,170770,229285,230784,232334,239790,240514,243743,332397,382018,382253	Acvr1b,Acvrl1,Ahsg,Rhoa,Ddr1,Cd81,Cdkn1a,Cdkn1b,Creb3,Cyp27b1,Edn1,Epm2a,Ptk2,Fhl1,Gja1,Hbegf,Hyal1,Ilk,Limk1,Smad3,Smad4,Smad7,Nppb,Ppard,Ryk,Sema4d,Sema4f,Sema6b,Slit1,Vegfa,Wt1,Xbp1,Sema4g,Tspyl2,Sertad1,P3h1,Gsk3b,Dnajb2,Sertad2,Zfp639,Adipor2,Cgref1,Cda,Adipor1,Rnf6,Clasp2,Gas2l1,Foxp1,Derl2,Bbc3,Spg20,Sesn2,Vgll4,Ostn,Ccdc85b,Plxna4,Nanos1,Unc13a,Cdkl5
4_Member	Reactome Gene Sets	R-MMU-70171	Glycolysis	-6.39205	-4.24828	17/61	11674,13806,13807,14433,14447,14751,15275,15277,18641,18648,18655,18746,21991,56421,72124,170768,433182	Aldoa,Eno1,Eno2,Gapdh,Gapdhs,Gpi1,Hk1,Hk2,Pfkl,Pgam1,Pgk1,Pkm,Tpi1,Pfkp,Seh1l,Pfkfb3,Eno1b
4_Member	GO Biological Processes	GO:0072522	purine-containing compound biosynthetic process	-6.36711	-4.23751	40/251	11541,11565,11639,11674,11717,13806,13807,14433,14447,14635,14751,15275,15277,15558,15937,17319,17869,18126,18158,18641,18648,18655,18746,21991,23917,23972,26395,50721,54403,56312,56421,66129,74747,216019,228026,236900,433182,666488,100039229,100042427	Adora2b,Adssl1,Ak4,Aldoa,Ampd3,Eno1,Eno2,Gapdh,Gapdhs,Galk1,Gpi1,Hk1,Hk2,Htr2a,Ier3,Mif,Myc,Nos2,Nppb,Pfkl,Pgam1,Pgk1,Pkm,Tpi1,Impdh1,Papss2,Map2k1,Sirt6,Slc4a4,Nupr1,Pfkp,Prxl2c,Ddit4,Hkdc1,Pdk1,Pdk3,Eno1b,Gm15294,Gm10358,Gm3839
4_Member	KEGG Pathway	M00002	Glycolysis, core module involving three-carbon compounds	-6.3656	-4.23751	8/13	13806,13807,14433,18648,18655,18746,21991,433182	Eno1,Eno2,Gapdh,Pgam1,Pgk1,Pkm,Tpi1,Eno1b
16_Member	GO Biological Processes	GO:0007160	cell-matrix adhesion	-6.37453	-4.23751	36/214	11465,11482,11848,12182,12305,13138,13144,13829,14083,14219,16202,16410,16412,16475,17127,18073,18081,18787,20411,20971,21683,21825,22288,22330,22339,29875,56637,76499,107581,218952,230379,230661,246190,328783,329872,434204	Actg1,Acvrl1,Rhoa,Bst1,Ddr1,Dag1,Dapk3,Dmtn,Ptk2,Ccn2,Ilk,Itgav,Itgb1,Ajuba,Smad3,Nid1,Ninj1,Serpine1,Sorbs1,Sdc4,Tecta,Thbs1,Utrn,Vcl,Vegfa,Iqgap1,Gsk3b,Clasp2,Col16a1,Fermt2,Acer2,Tesk2,Otoa,Mslnl,Frem1,Whamm
16_Member	GO Biological Processes	GO:0010810	regulation of cell-substrate adhesion	-6.37453	-4.23751	36/214	11465,11482,11848,12182,12305,12317,12927,13138,13144,13829,14083,14115,14369,16007,16202,16412,17127,18073,18081,18453,18787,20971,21825,22288,22330,22339,29875,50918,56637,76499,107581,110253,192176,225341,230379,277360	Actg1,Acvrl1,Rhoa,Bst1,Ddr1,Calr,Bcar1,Dag1,Dapk3,Dmtn,Ptk2,Fbln2,Fzd7,Ccn1,Ilk,Itgb1,Smad3,Nid1,Ninj1,P4hb,Serpine1,Sdc4,Thbs1,Utrn,Vcl,Vegfa,Iqgap1,Myadm,Gsk3b,Clasp2,Col16a1,Triobp,Flna,Lims2,Acer2,Prex1
4_Member	GO Biological Processes	GO:0006091	generation of precursor metabolites and energy	-6.32181	-4.20286	54/389	11430,11639,11674,11848,11977,12176,12359,12421,12865,13806,13807,13853,14385,14433,14447,14583,14635,14751,14936,15275,15277,15356,15558,15937,16828,17319,17869,18641,18648,18655,18746,19046,20411,21991,50721,52331,54403,56312,56421,56637,66129,66494,74185,74747,77559,78330,105651,109042,216019,216558,433182,666488,100039229,100042427	Acox1,Ak4,Aldoa,Rhoa,Atp7a,Bnip3,Cat,Rb1cc1,Cox7a1,Eno1,Eno2,Epm2a,Slc37a4,Gapdh,Gapdhs,Gfpt1,Galk1,Gpi1,Gys1,Hk1,Hk2,Hmgcl,Htr2a,Ier3,Ldha,Mif,Myc,Pfkl,Pgam1,Pgk1,Pkm,Ppp1cb,Sorbs1,Tpi1,Sirt6,Stbd1,Slc4a4,Nupr1,Pfkp,Gsk3b,Prxl2c,Prelid1,Gbe1,Ddit4,Agl,Ndufv3,Ppp1r3e,Cavin3,Hkdc1,Ugp2,Eno1b,Gm15294,Gm10358,Gm3839
11_Member	GO Biological Processes	GO:0048589	developmental growth	-6.24481	-4.13481	91/791	11535,11749,12224,12305,12520,12575,12576,13601,13614,13870,14083,14239,14255,14369,14601,14609,15200,15468,16001,16202,16412,16468,16526,16598,16795,16885,17127,17128,17131,17260,17684,17967,18004,18081,18712,18746,18787,19015,19206,19401,19411,19664,20187,20354,20355,20359,20562,20855,20856,21825,22330,22339,22431,23807,23966,26456,26903,28146,29875,50523,50721,56484,56637,64010,66175,66711,684…	Adm,Anxa6,Klf5,Ddr1,Cd81,Cdkn1a,Cdkn1b,Ecm1,Edn1,Ercc1,Ptk2,Foxs1,Flt3,Fzd7,Ghrh,Gja1,Hbegf,Prmt2,Igf1r,Ilk,Itgb1,Jarid2,Kcnk2,Klf2,Large1,Limk1,Smad3,Smad4,Smad7,Mef2c,Cited2,Ncam1,Nek1,Ninj1,Pim1,Pkm,Serpine1,Ppard,Ptch1,Rara,Rarg,Rbpj,Ryk,Sema4d,Sema4f,Sema6b,Slit1,Stc1,Stc2,Thbs1,Vcl,Vegfa,Wt1,Arih2,Tenm4,Sema4g,Dysf,Serp1,Iqgap1,Lats2,Sirt6,Foxo3,Gsk3b,Sav1,Mustn1,Sbds,Nrn1,Dipk2a,Flrt3,Sgip…
4_Member	GO Biological Processes	GO:0009165	nucleotide biosynthetic process	-6.23808	-4.13103	44/292	11541,11565,11639,11674,11717,13806,13807,14433,14447,14635,14751,15275,15277,15558,15937,17319,17869,18126,18158,18641,18648,18655,18746,21991,23917,23972,26395,50721,54403,56312,56421,59027,66129,68646,74080,74747,216019,228026,236900,353172,433182,666488,100039229,100042427	Adora2b,Adssl1,Ak4,Aldoa,Ampd3,Eno1,Eno2,Gapdh,Gapdhs,Galk1,Gpi1,Hk1,Hk2,Htr2a,Ier3,Mif,Myc,Nos2,Nppb,Pfkl,Pgam1,Pgk1,Pkm,Tpi1,Impdh1,Papss2,Map2k1,Sirt6,Slc4a4,Nupr1,Pfkp,Nampt,Prxl2c,Nadk2,Nmnat3,Ddit4,Hkdc1,Pdk1,Pdk3,Gars,Eno1b,Gm15294,Gm10358,Gm3839
4_Member	GO Biological Processes	GO:0006140	regulation of nucleotide metabolic process	-6.22743	-4.1233	24/114	11541,11639,11848,11977,12257,12865,14447,15558,15937,17319,17869,18126,18648,18655,26395,50721,54403,56312,66129,72269,74747,107029,228026,236900	Adora2b,Ak4,Rhoa,Atp7a,Tspo,Cox7a1,Gapdhs,Htr2a,Ier3,Mif,Myc,Nos2,Pgam1,Pgk1,Map2k1,Sirt6,Slc4a4,Nupr1,Prxl2c,Cda,Ddit4,Me2,Pdk1,Pdk3
4_Member	GO Biological Processes	GO:0009260	ribonucleotide biosynthetic process	-6.19644	-4.09811	38/236	11565,11639,11674,11717,13806,13807,14433,14447,14635,14751,15275,15277,15558,15937,17319,17869,18158,18641,18648,18655,18746,21991,23917,23972,26395,50721,54403,56312,56421,66129,74747,216019,228026,236900,433182,666488,100039229,100042427	Adssl1,Ak4,Aldoa,Ampd3,Eno1,Eno2,Gapdh,Gapdhs,Galk1,Gpi1,Hk1,Hk2,Htr2a,Ier3,Mif,Myc,Nppb,Pfkl,Pgam1,Pgk1,Pkm,Tpi1,Impdh1,Papss2,Map2k1,Sirt6,Slc4a4,Nupr1,Pfkp,Prxl2c,Ddit4,Hkdc1,Pdk1,Pdk3,Eno1b,Gm15294,Gm10358,Gm3839
11_Member	GO Biological Processes	GO:0040008	regulation of growth	-6.18428	-4.09449	85/726	11479,11482,11625,11848,12305,12520,12575,12576,12913,13115,13614,13853,14083,14199,14239,14255,14601,14609,15200,15586,16001,16202,16468,16526,16885,17127,17128,17131,17260,17684,17967,18158,18712,18787,19015,19206,19664,20187,20354,20355,20359,20416,20562,20856,22339,22393,22431,22433,26456,28146,50523,52808,55942,56401,56637,56812,58172,64010,66647,67778,68465,68567,69260,71393,72269,72674,730…	Acvr1b,Acvrl1,Ahsg,Rhoa,Ddr1,Cd81,Cdkn1a,Cdkn1b,Creb3,Cyp27b1,Edn1,Epm2a,Ptk2,Fhl1,Foxs1,Flt3,Ghrh,Gja1,Hbegf,Hyal1,Igf1r,Ilk,Jarid2,Kcnk2,Limk1,Smad3,Smad4,Smad7,Mef2c,Cited2,Ncam1,Nppb,Pim1,Serpine1,Ppard,Ptch1,Rbpj,Ryk,Sema4d,Sema4f,Sema6b,Shc1,Slit1,Stc2,Vegfa,Wfs1,Wt1,Xbp1,Sema4g,Serp1,Lats2,Tspyl2,Sertad1,P3h1,Gsk3b,Dnajb2,Sertad2,Sav1,Nsmce3,Zfp639,Adipor2,Cgref1,Ing2,Kctd6,Cda,Adipor1,Sgi…
7_Member	GO Biological Processes	GO:0006890	retrograde vesicle-mediated transport, Golgi to ER	-6.14191	-4.06388	14/44	11843,11981,19346,20333,56358,56395,59042,66890,66913,105785,213827,224630,229593,338337	Arf4,Atp9a,Rab6a,Sec22b,Copz2,Tmem115,Cope,Lman2,Kdelr2,Kdelr3,Arcn1,Bnip1,Golph3l,Cog3
7_Member	Reactome Gene Sets	R-MMU-446203	Asparagine N-linked glycosylation	-6.13979	-4.06388	40/256	11840,11843,12068,12317,12330,12764,13478,14583,14827,17957,19025,19324,20333,21787,22142,22153,50907,53598,54161,56041,56358,56395,56455,56737,59042,66111,66251,66682,66890,66913,67091,67511,67819,69608,105785,213827,217664,223774,227648,235416	Arf1,Arf4,Bet1,Calr,Canx,Cmas,Dpagt1,Gfpt1,Pdia3,Napb,Ctsa,Rab1a,Sec22b,Tfg,Tuba1a,Tubb4a,Preb,Dctn3,Copg1,Uso1,Copz2,Tmem115,Dynll1,Alg2,Cope,Tmed3,Arfgap3,Trappc5,Lman2,Kdelr2,Trappc6a,Tmed9,Derl1,Sec24d,Kdelr3,Arcn1,Mgat2,Alg12,Sec16a,Lman1l
4_Member	GO Biological Processes	GO:0034404	nucleobase-containing small molecule biosynthetic process	-6.07525	-4.00746	31/175	11674,13806,13807,14433,14447,14635,14751,15275,15277,15558,15937,16828,17319,17869,18641,18648,18655,18746,21991,23917,50721,54403,56312,56421,66129,74747,216019,433182,666488,100039229,100042427	Aldoa,Eno1,Eno2,Gapdh,Gapdhs,Galk1,Gpi1,Hk1,Hk2,Htr2a,Ier3,Ldha,Mif,Myc,Pfkl,Pgam1,Pgk1,Pkm,Tpi1,Impdh1,Sirt6,Slc4a4,Nupr1,Pfkp,Prxl2c,Ddit4,Hkdc1,Eno1b,Gm15294,Gm10358,Gm3839
4_Member	GO Biological Processes	GO:1901293	nucleoside phosphate biosynthetic process	-6.03228	-3.96981	44/297	11541,11565,11639,11674,11717,13806,13807,14433,14447,14635,14751,15275,15277,15558,15937,17319,17869,18126,18158,18641,18648,18655,18746,21991,23917,23972,26395,50721,54403,56312,56421,59027,66129,68646,74080,74747,216019,228026,236900,353172,433182,666488,100039229,100042427	Adora2b,Adssl1,Ak4,Aldoa,Ampd3,Eno1,Eno2,Gapdh,Gapdhs,Galk1,Gpi1,Hk1,Hk2,Htr2a,Ier3,Mif,Myc,Nos2,Nppb,Pfkl,Pgam1,Pgk1,Pkm,Tpi1,Impdh1,Papss2,Map2k1,Sirt6,Slc4a4,Nupr1,Pfkp,Nampt,Prxl2c,Nadk2,Nmnat3,Ddit4,Hkdc1,Pdk1,Pdk3,Gars,Eno1b,Gm15294,Gm10358,Gm3839
9_Member	GO Biological Processes	GO:0048738	cardiac muscle tissue development	-6.00716	-3.94733	40/259	13614,13805,14200,14369,14609,14725,15902,16412,16468,16526,17128,17131,17260,17684,17967,18712,19401,19664,21924,21952,22003,22339,22431,23966,24052,50721,56637,59091,64010,67451,68016,68861,103806,108655,112405,216850,225288,228785,232334,333654	Edn1,Eng,Fhl2,Fzd7,Gja1,Lrp2,Id2,Itgb1,Jarid2,Kcnk2,Smad4,Smad7,Mef2c,Cited2,Ncam1,Pim1,Rara,Rbpj,Tnnc1,Tnni1,Tpm1,Vegfa,Wt1,Tenm4,Sgcd,Sirt6,Gsk3b,Jph2,Sav1,Pkp2,Cavin4,Dipk2a,Maml1,Foxp1,Egln1,Kdm6b,Fhod3,Mylk2,Vgll4,Ppp1r13l
6_Member	GO Biological Processes	GO:0045765	regulation of angiogenesis	-5.90242	-3.85299	46/320	11482,11535,11745,11818,11848,11852,12562,13601,13636,13805,14066,14205,14254,15277,15368,15586,16153,16412,16451,16598,16600,16854,18132,18654,18655,18746,18787,19225,20416,20620,20692,21825,22339,22433,23871,50721,53415,56233,69219,79221,104709,112405,223780,230738,239528,240185	Acvrl1,Adm,Anxa3,Apoh,Rhoa,Rhob,Cdh5,Ecm1,Efna1,Eng,F3,Vegfd,Flt1,Hk2,Hmox1,Hyal1,Il10,Itgb1,Jak1,Klf2,Klf4,Lgals3,Notch4,Pgf,Pgk1,Pkm,Serpine1,Ptgs2,Shc1,Plk2,Sparc,Thbs1,Vegfa,Xbp1,Ets1,Sirt6,Htatip2,Hdac7,Ddah1,Hdac9,Pik3r6,Egln1,Adm2,Zc3h12a,Ago2,Jcad
15_Member	GO Biological Processes	GO:0098609	cell-cell adhesion	-5.88946	-3.84515	88/772	11848,11987,12042,12215,12231,12385,12388,12389,12507,12520,12557,12558,12560,12562,13829,14083,14158,14714,16007,16153,16190,16404,16410,16412,16423,16451,16475,16600,16774,16854,17131,17196,17684,17886,17967,18132,18772,19122,19260,19401,20354,20416,20733,20868,20947,20971,21873,21929,21950,22034,22295,22330,22339,22433,22724,23871,23964,23966,26395,26570,50918,52118,56193,67451,71436,71790,723…	Rhoa,Slc7a1,Bcl10,Bsg,Btn1a1,Ctnna1,Ctnnd1,Cav1,Cd5,Cd81,Cdh17,Cdh2,Cdh3,Cdh5,Dmtn,Ptk2,Fer,Gnrh1,Ccn1,Il10,Il4ra,Itga7,Itgav,Itgb1,Cd47,Jak1,Ajuba,Klf4,Lama3,Lgals3,Smad7,Mbp,Cited2,Myh9,Ncam1,Notch4,Pkp1,Prnp,Ptpn22,Rara,Sema4d,Shc1,Spint2,Stk10,Swap70,Sdc4,Tjp2,Tnfaip3,Tnfsf9,Traf6,Cdh23,Vcl,Vegfa,Xbp1,Zbtb7b,Ets1,Tenm2,Tenm4,Map2k1,Slc7a11,Myadm,Pvr,Plek,Pkp2,Flrt3,Anxa9,Palld,Fstl3,Pag1,Ric8…
4_Member	GO Biological Processes	GO:0046390	ribose phosphate biosynthetic process	-5.87489	-3.83311	38/243	11565,11639,11674,11717,13806,13807,14433,14447,14635,14751,15275,15277,15558,15937,17319,17869,18158,18641,18648,18655,18746,21991,23917,23972,26395,50721,54403,56312,56421,66129,74747,216019,228026,236900,433182,666488,100039229,100042427	Adssl1,Ak4,Aldoa,Ampd3,Eno1,Eno2,Gapdh,Gapdhs,Galk1,Gpi1,Hk1,Hk2,Htr2a,Ier3,Mif,Myc,Nppb,Pfkl,Pgam1,Pgk1,Pkm,Tpi1,Impdh1,Papss2,Map2k1,Sirt6,Slc4a4,Nupr1,Pfkp,Prxl2c,Ddit4,Hkdc1,Pdk1,Pdk3,Eno1b,Gm15294,Gm10358,Gm3839
2_Member	GO Biological Processes	GO:0032535	regulation of cellular component size	-5.81747	-3.78071	55/414	11840,11848,11855,11977,12421,12725,12985,13614,13829,14158,14695,16202,16531,16885,17872,17886,17913,19240,20187,20354,20355,20359,20562,20947,22003,22339,23897,26401,26456,27360,50875,50918,56193,56431,56637,57748,66898,68166,70435,72088,74132,76499,93689,102774,104252,225288,229285,241296,243743,260409,268970,277360,382253,434204,623781	Arf1,Rhoa,Arhgap5,Atp7a,Rb1cc1,Clcn3,Csf3,Edn1,Dmtn,Fer,Gnb3,Ilk,Kcnma1,Limk1,Ppp1r15a,Myh9,Myo1c,Tmsb10,Ryk,Sema4d,Sema4f,Sema6b,Slit1,Swap70,Tpm1,Vegfa,Hax1,Map3k1,Sema4g,Add3,Tmod3,Myadm,Plek,Dstn,Gsk3b,Jmy,Baiap2l1,Spire1,Inf2,Ush1c,Rnf6,Clasp2,Lmod1,Bbs4,Cdc42ep2,Fhod3,Spg20,Lrrc8a,Plxna4,Cdc42ep3,Arhgap28,Prex1,Cdkl5,Whamm,Gm14137
7_Member	Reactome Gene Sets	R-MMU-948021	Transport to the Golgi and subsequent modification	-5.80995	-3.77568	30/171	11840,11843,12068,17957,19324,20333,21787,22142,22153,50907,53598,54161,56041,56358,56395,56455,59042,66111,66251,66682,66890,66913,67091,67511,69608,105785,213827,217664,227648,235416	Arf1,Arf4,Bet1,Napb,Rab1a,Sec22b,Tfg,Tuba1a,Tubb4a,Preb,Dctn3,Copg1,Uso1,Copz2,Tmem115,Dynll1,Cope,Tmed3,Arfgap3,Trappc5,Lman2,Kdelr2,Trappc6a,Tmed9,Sec24d,Kdelr3,Arcn1,Mgat2,Sec16a,Lman1l
10_Member	GO Biological Processes	GO:0048662	negative regulation of smooth muscle cell proliferation	-5.80597	-3.77418	15/53	12389,12575,12576,12797,15368,16153,16202,16600,17260,18158,18162,19015,21929,30878,234593	Cav1,Cdkn1a,Cdkn1b,Cnn1,Hmox1,Il10,Ilk,Klf4,Mef2c,Nppb,Npr3,Ppard,Tnfaip3,Apln,Ndrg4
20_Member	GO Biological Processes	GO:0030239	myofibril assembly	-5.76376	-3.74172	17/67	11459,11465,13007,13614,16412,16669,17128,17260,24131,50875,59006,68016,93689,108655,225288,226041,415115	Acta1,Actg1,Csrp1,Edn1,Itgb1,Krt19,Smad4,Mef2c,Ldb3,Tmod3,Myoz2,Cavin4,Lmod1,Foxp1,Fhod3,Pgm5,Neurl2
18_Member	GO Biological Processes	GO:0018401	peptidyl-proline hydroxylation to 4-hydroxy-L-proline	-5.75949	-3.73986	7/11	18451,18452,18453,50527,67475,112405,112407	P4ha1,P4ha2,P4hb,Ero1a,Ero1b,Egln1,Egln3
4_Member	KEGG Pathway	mmu00010	Glycolysis / Gluconeogenesis	-5.68538	-3.67052	18/75	11674,13806,13807,14433,14447,14751,15275,15277,16828,18641,18648,18655,18746,21991,56421,66681,216019,433182	Aldoa,Eno1,Eno2,Gapdh,Gapdhs,Gpi1,Hk1,Hk2,Ldha,Pfkl,Pgam1,Pgk1,Pkm,Tpi1,Pfkp,Pgm2,Hkdc1,Eno1b
20_Member	GO Biological Processes	GO:0010927	cellular component assembly involved in morphogenesis	-5.65734	-3.64954	23/114	11459,11465,13007,13138,13614,16202,16412,16669,17128,17260,23966,24131,50875,53321,59006,68016,69982,76499,93689,108655,225288,226041,415115	Acta1,Actg1,Csrp1,Dag1,Edn1,Ilk,Itgb1,Krt19,Smad4,Mef2c,Tenm4,Ldb3,Tmod3,Cntnap1,Myoz2,Cavin4,Spink2,Clasp2,Lmod1,Foxp1,Fhod3,Pgm5,Neurl2
20_Member	GO Biological Processes	GO:0051146	striated muscle cell differentiation	-5.63862	-3.63546	45/317	11459,11465,12023,12224,12520,12558,13007,13614,14200,14369,16190,16412,16669,16948,17128,17260,17886,19401,19664,21833,22339,22431,22433,24052,24131,26556,26903,50875,56637,59006,68016,68794,79221,79362,93689,103806,108655,193385,214292,216850,225288,226041,228785,232174,415115	Acta1,Actg1,Barx2,Klf5,Cd81,Cdh2,Csrp1,Edn1,Fhl2,Fzd7,Il4ra,Itgb1,Krt19,Lox,Smad4,Mef2c,Myh9,Rara,Rbpj,Thra,Vegfa,Wt1,Xbp1,Sgcd,Ldb3,Homer1,Dysf,Tmod3,Gsk3b,Myoz2,Cavin4,Flnc,Hdac9,Bhlhe41,Lmod1,Maml1,Foxp1,Ripor2,Syna,Kdm6b,Fhod3,Pgm5,Mylk2,Cyp26b1,Neurl2
4_Member	GO Biological Processes	GO:0019439	aromatic compound catabolic process	-5.62621	-3.62536	63/505	11674,11783,12457,13421,13804,13806,13807,13849,13850,14433,14447,14573,14635,14751,15275,15277,15368,15558,15937,16828,17319,17869,18641,18648,18655,18746,18772,18983,21991,22339,22352,22695,28114,50721,52463,52502,54403,56312,56421,56463,57444,66129,69241,71723,71872,72269,74480,74747,208194,214133,216019,216188,230738,234069,237400,239528,268420,269037,332397,433182,666488,100039229,100042427	Aldoa,Apaf1,Noct,Dnase1l3,Endog,Eno1,Eno2,Ephx1,Ephx2,Gapdh,Gapdhs,Gdnf,Galk1,Gpi1,Hk1,Hk2,Hmox1,Htr2a,Ier3,Ldha,Mif,Myc,Pfkl,Pgam1,Pgk1,Pkm,Pkp1,Cnot7,Tpi1,Vegfa,Vim,Zfp36,Nsun2,Sirt6,Tet1,Carhsp1,Slc4a4,Nupr1,Pfkp,Snd1,Isg20,Prxl2c,Polr2d,Dhx34,Aox4,Cda,Samd4,Ddit4,Exog,Tet2,Hkdc1,Aldh1l2,Zc3h12a,Pcid2,Mex3d,Ago2,Alkbh5,Ctif,Nanos1,Eno1b,Gm15294,Gm10358,Gm3839
9_Member	GO Biological Processes	GO:0003007	heart morphogenesis	-5.61539	-3.61683	41/278	11482,12831,13636,13805,14200,14609,14707,14725,15902,16007,16202,16476,17127,17128,17130,17131,17246,17260,17684,18712,19206,19401,19664,20148,20613,21825,21924,21952,22003,22339,50721,64010,67451,68146,74025,75302,112405,192176,225876,228785,333654	Acvrl1,Col5a1,Efna1,Eng,Fhl2,Gja1,Gng5,Lrp2,Id2,Ccn1,Ilk,Jun,Smad3,Smad4,Smad6,Smad7,Mdm2,Mef2c,Cited2,Pim1,Ptch1,Rara,Rbpj,Dhrs3,Snai1,Thbs1,Tnnc1,Tnni1,Tpm1,Vegfa,Sirt6,Sav1,Pkp2,Arl13b,Nphp3,Asxl2,Egln1,Flna,Kdm2a,Mylk2,Ppp1r13l
19_Member	GO Biological Processes	GO:2001234	negative regulation of apoptotic signaling pathway	-5.56523	-3.56895	36/231	12282,12385,12421,12778,12913,14573,15368,15937,16410,16854,17246,17319,18787,19225,20439,20613,21929,22339,22393,22433,26395,28135,56295,56637,59009,64209,66494,69260,74126,80751,107449,108705,109815,110213,208449,217558	Hyou1,Ctnna1,Rb1cc1,Ackr3,Creb3,Gdnf,Hmox1,Ier3,Itgav,Lgals3,Mdm2,Mif,Serpine1,Ptgs2,Siah2,Snai1,Tnfaip3,Vegfa,Wfs1,Xbp1,Map2k1,Cep63,Higd1a,Gsk3b,Sh3rf1,Herpud1,Prelid1,Ing2,Syvn1,Rnf34,Unc5b,Pttg1ip,Selenos,Tmbim6,Sgms1,G2e3
2_Member	GO Biological Processes	GO:1902903	regulation of supramolecular fiber organization	-5.55936	-3.56535	50/370	11465,11840,11848,12389,12562,12576,12985,13614,13829,14158,14219,16423,16885,17127,17128,17260,17886,17913,19240,20947,20971,22003,22153,23897,26401,26903,27360,50875,50918,56193,56431,57748,66898,68166,73205,76499,78926,83679,93689,102774,104252,118449,192176,225288,234094,260409,268970,277360,434204,623781	Actg1,Arf1,Rhoa,Cav1,Cdh5,Cdkn1b,Csf3,Edn1,Dmtn,Fer,Ccn2,Cd47,Limk1,Smad3,Smad4,Mef2c,Myh9,Myo1c,Tmsb10,Swap70,Sdc4,Tpm1,Tubb4a,Hax1,Map3k1,Dysf,Add3,Tmod3,Myadm,Plek,Dstn,Jmy,Baiap2l1,Spire1,C9orf72,Clasp2,Gas2l1,Pde4dip,Lmod1,Bbs4,Cdc42ep2,Synpo2,Flna,Fhod3,Arhgef10,Cdc42ep3,Arhgap28,Prex1,Whamm,Gm14137
7_Member	Reactome Gene Sets	R-MMU-8856688	Golgi-to-ER retrograde transport	-5.53933	-3.54757	24/124	11840,11843,16565,17957,18476,19324,19346,20333,20932,22142,22153,53598,54161,56358,56455,59042,66111,66251,66913,67511,98732,105785,213827,224630	Arf1,Arf4,Kif21b,Napb,Pafah1b3,Rab1a,Rab6a,Sec22b,Surf4,Tuba1a,Tubb4a,Dctn3,Copg1,Copz2,Dynll1,Cope,Tmed3,Arfgap3,Kdelr2,Tmed9,Rab3gap2,Kdelr3,Arcn1,Bnip1
7_Member	Reactome Gene Sets	R-MMU-6807878	COPI-mediated anterograde transport	-5.52366	-3.53415	20/92	11840,11843,12068,17957,19324,22142,22153,53598,54161,56041,56358,56395,56455,59042,66111,66251,66913,67511,105785,213827	Arf1,Arf4,Bet1,Napb,Rab1a,Tuba1a,Tubb4a,Dctn3,Copg1,Uso1,Copz2,Tmem115,Dynll1,Cope,Tmed3,Arfgap3,Kdelr2,Tmed9,Kdelr3,Arcn1
4_Member	GO Biological Processes	GO:0046034	ATP metabolic process	-5.44319	-3.46254	38/253	11639,11674,11717,11848,11977,12257,12865,13806,13807,14433,14447,14635,14751,15275,15277,15558,15937,16828,17319,17869,18641,18648,18655,18746,21991,26395,50721,54403,56312,56421,66129,74747,78330,216019,433182,666488,100039229,100042427	Ak4,Aldoa,Ampd3,Rhoa,Atp7a,Tspo,Cox7a1,Eno1,Eno2,Gapdh,Gapdhs,Galk1,Gpi1,Hk1,Hk2,Htr2a,Ier3,Ldha,Mif,Myc,Pfkl,Pgam1,Pgk1,Pkm,Tpi1,Map2k1,Sirt6,Slc4a4,Nupr1,Pfkp,Prxl2c,Ddit4,Ndufv3,Hkdc1,Eno1b,Gm15294,Gm10358,Gm3839
4_Member	GO Biological Processes	GO:0044270	cellular nitrogen compound catabolic process	-5.43785	-3.45939	61/490	11674,11783,12457,13421,13804,13806,13807,14433,14447,14573,14635,14751,15275,15277,15368,15558,15937,16828,17319,17869,18641,18648,18655,18746,18772,18983,21991,22339,22352,22695,28114,50721,52463,52502,54403,56312,56421,56463,57444,66129,69241,71723,71872,72269,74480,74747,208194,214133,216019,216188,230738,234069,237400,239528,268420,269037,332397,433182,666488,100039229,100042427	Aldoa,Apaf1,Noct,Dnase1l3,Endog,Eno1,Eno2,Gapdh,Gapdhs,Gdnf,Galk1,Gpi1,Hk1,Hk2,Hmox1,Htr2a,Ier3,Ldha,Mif,Myc,Pfkl,Pgam1,Pgk1,Pkm,Pkp1,Cnot7,Tpi1,Vegfa,Vim,Zfp36,Nsun2,Sirt6,Tet1,Carhsp1,Slc4a4,Nupr1,Pfkp,Snd1,Isg20,Prxl2c,Polr2d,Dhx34,Aox4,Cda,Samd4,Ddit4,Exog,Tet2,Hkdc1,Aldh1l2,Zc3h12a,Pcid2,Mex3d,Ago2,Alkbh5,Ctif,Nanos1,Eno1b,Gm15294,Gm10358,Gm3839
4_Member	GO Biological Processes	GO:0009144	purine nucleoside triphosphate metabolic process	-5.41762	-3.44566	41/283	11639,11674,11717,11848,11977,12257,12865,13806,13807,14433,14447,14635,14751,15275,15277,15558,15937,16828,17319,17869,18641,18648,18655,18746,21991,23917,26395,50721,54403,56312,56421,66129,74747,76055,78330,216019,268566,433182,666488,100039229,100042427	Ak4,Aldoa,Ampd3,Rhoa,Atp7a,Tspo,Cox7a1,Eno1,Eno2,Gapdh,Gapdhs,Galk1,Gpi1,Hk1,Hk2,Htr2a,Ier3,Ldha,Mif,Myc,Pfkl,Pgam1,Pgk1,Pkm,Tpi1,Impdh1,Map2k1,Sirt6,Slc4a4,Nupr1,Pfkp,Prxl2c,Ddit4,Oga,Ndufv3,Hkdc1,Gphn,Eno1b,Gm15294,Gm10358,Gm3839
12_Member	GO Biological Processes	GO:0044257	cellular protein catabolic process	-5.41281	-3.44299	86/770	12176,12177,12306,12389,12520,13041,13198,13636,13853,14083,14828,14950,17131,17246,18571,19823,20338,20439,20620,20844,21804,21929,22027,22346,22393,22433,23807,24017,27362,28199,30843,30940,30945,50721,50788,50789,52231,56228,56312,56637,56791,56812,64136,64209,66212,66313,66771,67163,67819,68292,68431,69668,70294,71393,72607,74126,74132,74142,74165,74646,76892,80751,101358,108687,108705,109689…	Bnip3,Bnip3l,Anxa2,Cav1,Cd81,Ctsw,Ddit3,Efna1,Epm2a,Ptk2,Hspa5,H13,Smad7,Mdm2,Pdcd6ip,Rnf7,Sel1l,Siah2,Plk2,Stam,Tgfb1i1,Tnfaip3,Hsp90b1,Vhl,Wfs1,Xbp1,Arih2,Rnf13,Dnajb9,Dcaf11,Fbxl12,Usp25,Rnf19a,Sirt6,Fbxl8,Fbxl3,Ankzf1,Ube2j1,Nupr1,Gsk3b,Ube2l6,Dnajb2,Sdf2l1,Herpud1,Sec61b,Smurf2,Gid4,Ccdc47,Derl1,Stt3b,Fbxl15,Ccdc115,Rnf126,Kctd6,Usp13,Syvn1,Rnf6,Lonp1,Fbxl22,Spsb1,Rnft1,Rnf34,Fbxl14,Edem2,Pt…
1_Member	GO Biological Processes	GO:1903573	negative regulation of response to endoplasmic reticulum stress	-5.39823	-3.43267	14/50	12282,12913,17872,22393,22433,30940,56228,64209,71853,74126,109815,110213,116891,100037258	Hyou1,Creb3,Ppp1r15a,Wfs1,Xbp1,Usp25,Ube2j1,Herpud1,Pdia6,Syvn1,Selenos,Tmbim6,Derl2,Dnajc3
2_Member	GO Biological Processes	GO:0110053	regulation of actin filament organization	-5.38365	-3.42021	40/274	11465,11840,11848,12985,13829,14158,14219,16423,16885,17127,17886,17913,19240,20947,20971,22003,23897,26401,27360,50875,50918,56193,56431,57748,66898,68166,73205,76499,93689,102774,104252,118449,192176,225288,234094,260409,268970,277360,434204,623781	Actg1,Arf1,Rhoa,Csf3,Dmtn,Fer,Ccn2,Cd47,Limk1,Smad3,Myh9,Myo1c,Tmsb10,Swap70,Sdc4,Tpm1,Hax1,Map3k1,Add3,Tmod3,Myadm,Plek,Dstn,Jmy,Baiap2l1,Spire1,C9orf72,Clasp2,Lmod1,Bbs4,Cdc42ep2,Synpo2,Flna,Fhod3,Arhgef10,Cdc42ep3,Arhgap28,Prex1,Whamm,Gm14137
6_Member	GO Biological Processes	GO:0010631	epithelial cell migration	-5.37652	-3.41518	42/294	11482,11541,11745,11818,11848,11852,12215,12317,12562,12927,13636,14083,14751,15200,15368,15586,16410,16412,16476,16600,17260,17886,18787,19015,19225,20620,20692,20855,21825,22339,22346,23871,56233,69216,72674,76499,79221,230738,240185,328949,332397,384009	Acvrl1,Adora2b,Anxa3,Apoh,Rhoa,Rhob,Bsg,Calr,Cdh5,Bcar1,Efna1,Ptk2,Gpi1,Hbegf,Hmox1,Hyal1,Itgav,Itgb1,Jun,Klf4,Mef2c,Myh9,Serpine1,Ppard,Ptgs2,Plk2,Sparc,Stc1,Thbs1,Vegfa,Vhl,Ets1,Hdac7,Svbp,Adipor1,Clasp2,Hdac9,Zc3h12a,Jcad,Mcc,Nanos1,Glipr2
4_Member	GO Biological Processes	GO:1900542	regulation of purine nucleotide metabolic process	-5.37407	-3.41482	22/110	11541,11639,11848,11977,12257,12865,14447,15558,15937,17319,17869,18126,18648,18655,26395,50721,54403,56312,66129,74747,228026,236900	Adora2b,Ak4,Rhoa,Atp7a,Tspo,Cox7a1,Gapdhs,Htr2a,Ier3,Mif,Myc,Nos2,Pgam1,Pgk1,Map2k1,Sirt6,Slc4a4,Nupr1,Prxl2c,Ddit4,Pdk1,Pdk3
6_Member	GO Biological Processes	GO:1901342	regulation of vasculature development	-5.33573	-3.38064	48/356	11482,11535,11745,11818,11848,11852,12224,12562,13601,13636,13805,14066,14205,14254,15277,15368,15586,16153,16412,16451,16598,16600,16854,18132,18654,18655,18746,18787,19225,20416,20620,20692,21825,22339,22431,22433,23871,50721,53415,56233,69219,79221,104709,112405,223780,230738,239528,240185	Acvrl1,Adm,Anxa3,Apoh,Rhoa,Rhob,Klf5,Cdh5,Ecm1,Efna1,Eng,F3,Vegfd,Flt1,Hk2,Hmox1,Hyal1,Il10,Itgb1,Jak1,Klf2,Klf4,Lgals3,Notch4,Pgf,Pgk1,Pkm,Serpine1,Ptgs2,Shc1,Plk2,Sparc,Thbs1,Vegfa,Wt1,Xbp1,Ets1,Sirt6,Htatip2,Hdac7,Ddah1,Hdac9,Pik3r6,Egln1,Adm2,Zc3h12a,Ago2,Jcad
4_Member	GO Biological Processes	GO:0009205	purine ribonucleoside triphosphate metabolic process	-5.30524	-3.35436	40/276	11639,11674,11717,11848,11977,12257,12865,13806,13807,14433,14447,14635,14751,15275,15277,15558,15937,16828,17319,17869,18641,18648,18655,18746,21991,23917,26395,50721,54403,56312,56421,66129,74747,78330,216019,268566,433182,666488,100039229,100042427	Ak4,Aldoa,Ampd3,Rhoa,Atp7a,Tspo,Cox7a1,Eno1,Eno2,Gapdh,Gapdhs,Galk1,Gpi1,Hk1,Hk2,Htr2a,Ier3,Ldha,Mif,Myc,Pfkl,Pgam1,Pgk1,Pkm,Tpi1,Impdh1,Map2k1,Sirt6,Slc4a4,Nupr1,Pfkp,Prxl2c,Ddit4,Ndufv3,Hkdc1,Gphn,Eno1b,Gm15294,Gm10358,Gm3839
6_Member	GO Biological Processes	GO:0090132	epithelium migration	-5.30125	-3.35436	42/296	11482,11541,11745,11818,11848,11852,12215,12317,12562,12927,13636,14083,14751,15200,15368,15586,16410,16412,16476,16600,17260,17886,18787,19015,19225,20620,20692,20855,21825,22339,22346,23871,56233,69216,72674,76499,79221,230738,240185,328949,332397,384009	Acvrl1,Adora2b,Anxa3,Apoh,Rhoa,Rhob,Bsg,Calr,Cdh5,Bcar1,Efna1,Ptk2,Gpi1,Hbegf,Hmox1,Hyal1,Itgav,Itgb1,Jun,Klf4,Mef2c,Myh9,Serpine1,Ppard,Ptgs2,Plk2,Sparc,Stc1,Thbs1,Vegfa,Vhl,Ets1,Hdac7,Svbp,Adipor1,Clasp2,Hdac9,Zc3h12a,Jcad,Mcc,Nanos1,Glipr2
12_Member	GO Biological Processes	GO:1903364	positive regulation of cellular protein catabolic process	-5.30126	-3.35436	26/145	12389,12520,14083,17131,17246,20620,21929,22433,23807,30945,50721,56312,56637,56812,64209,72607,76892,108687,108705,192193,213539,218215,228775,232334,246133,268291	Cav1,Cd81,Ptk2,Smad7,Mdm2,Plk2,Tnfaip3,Xbp1,Arih2,Rnf19a,Sirt6,Nupr1,Gsk3b,Dnajb2,Herpud1,Usp13,Rnft1,Edem2,Pttg1ip,Edem1,Bag2,Rnf144b,Trib3,Vgll4,Kcne2,Rnf217
4_Member	GO Biological Processes	GO:0046700	heterocycle catabolic process	-5.26838	-3.33349	61/496	11674,11783,12457,13421,13804,13806,13807,14433,14447,14573,14635,14751,15275,15277,15368,15558,15937,16828,17319,17869,18641,18648,18655,18746,18772,18983,21991,22339,22352,22695,28114,50721,52463,52502,54403,56312,56421,56463,57444,66129,69241,71723,71872,72269,74480,74747,208194,214133,216019,216188,230738,234069,237400,239528,268420,269037,332397,433182,666488,100039229,100042427	Aldoa,Apaf1,Noct,Dnase1l3,Endog,Eno1,Eno2,Gapdh,Gapdhs,Gdnf,Galk1,Gpi1,Hk1,Hk2,Hmox1,Htr2a,Ier3,Ldha,Mif,Myc,Pfkl,Pgam1,Pgk1,Pkm,Pkp1,Cnot7,Tpi1,Vegfa,Vim,Zfp36,Nsun2,Sirt6,Tet1,Carhsp1,Slc4a4,Nupr1,Pfkp,Snd1,Isg20,Prxl2c,Polr2d,Dhx34,Aox4,Cda,Samd4,Ddit4,Exog,Tet2,Hkdc1,Aldh1l2,Zc3h12a,Pcid2,Mex3d,Ago2,Alkbh5,Ctif,Nanos1,Eno1b,Gm15294,Gm10358,Gm3839
4_Member	Reactome Gene Sets	R-MMU-70326	Glucose metabolism	-5.25694	-3.32793	18/80	11674,13806,13807,14385,14433,14447,14751,15275,15277,18641,18648,18655,18746,21991,56421,72124,170768,433182	Aldoa,Eno1,Eno2,Slc37a4,Gapdh,Gapdhs,Gpi1,Hk1,Hk2,Pfkl,Pgam1,Pgk1,Pkm,Tpi1,Pfkp,Seh1l,Pfkfb3,Eno1b
16_Member	GO Biological Processes	GO:0007045	cell-substrate adherens junction assembly	-5.25694	-3.32793	18/80	11465,11482,13144,13829,14083,16410,16475,17127,20411,20971,22330,22339,29875,76499,107581,218952,230661,434204	Actg1,Acvrl1,Dapk3,Dmtn,Ptk2,Itgav,Ajuba,Smad3,Sorbs1,Sdc4,Vcl,Vegfa,Iqgap1,Clasp2,Col16a1,Fermt2,Tesk2,Whamm
16_Member	GO Biological Processes	GO:0048041	focal adhesion assembly	-5.25694	-3.32793	18/80	11465,11482,13144,13829,14083,16410,16475,17127,20411,20971,22330,22339,29875,76499,107581,218952,230661,434204	Actg1,Acvrl1,Dapk3,Dmtn,Ptk2,Itgav,Ajuba,Smad3,Sorbs1,Sdc4,Vcl,Vegfa,Iqgap1,Clasp2,Col16a1,Fermt2,Tesk2,Whamm
14_Member	GO Biological Processes	GO:0017015	regulation of transforming growth factor beta receptor signaling pathway	-5.24017	-3.31504	22/112	12389,13805,14828,16948,17127,17128,17130,17131,17684,20482,21804,21825,22433,56213,56440,66313,69260,80288,114716,235505,244152,246154	Cav1,Eng,Hspa5,Lox,Smad3,Smad4,Smad6,Smad7,Cited2,Skil,Tgfb1i1,Thbs1,Xbp1,Htra1,Snx1,Smurf2,Ing2,Bcl9l,Spred2,Cd109,Tsku,Vasn
4_Member	GO Biological Processes	GO:0009167	purine ribonucleoside monophosphate metabolic process	-5.22789	-3.30947	40/278	11565,11639,11674,11717,11848,11977,12257,12865,13806,13807,14433,14447,14635,14751,15275,15277,15558,15937,16828,17319,17869,18641,18648,18655,18746,21991,23917,26395,50721,54403,56312,56421,66129,74747,78330,216019,433182,666488,100039229,100042427	Adssl1,Ak4,Aldoa,Ampd3,Rhoa,Atp7a,Tspo,Cox7a1,Eno1,Eno2,Gapdh,Gapdhs,Galk1,Gpi1,Hk1,Hk2,Htr2a,Ier3,Ldha,Mif,Myc,Pfkl,Pgam1,Pgk1,Pkm,Tpi1,Impdh1,Map2k1,Sirt6,Slc4a4,Nupr1,Pfkp,Prxl2c,Ddit4,Ndufv3,Hkdc1,Eno1b,Gm15294,Gm10358,Gm3839
6_Member	GO Biological Processes	GO:0090130	tissue migration	-5.22695	-3.30947	42/298	11482,11541,11745,11818,11848,11852,12215,12317,12562,12927,13636,14083,14751,15200,15368,15586,16410,16412,16476,16600,17260,17886,18787,19015,19225,20620,20692,20855,21825,22339,22346,23871,56233,69216,72674,76499,79221,230738,240185,328949,332397,384009	Acvrl1,Adora2b,Anxa3,Apoh,Rhoa,Rhob,Bsg,Calr,Cdh5,Bcar1,Efna1,Ptk2,Gpi1,Hbegf,Hmox1,Hyal1,Itgav,Itgb1,Jun,Klf4,Mef2c,Myh9,Serpine1,Ppard,Ptgs2,Plk2,Sparc,Stc1,Thbs1,Vegfa,Vhl,Ets1,Hdac7,Svbp,Adipor1,Clasp2,Hdac9,Zc3h12a,Jcad,Mcc,Nanos1,Glipr2
4_Member	GO Biological Processes	GO:0009126	purine nucleoside monophosphate metabolic process	-5.1896	-3.27704	40/279	11565,11639,11674,11717,11848,11977,12257,12865,13806,13807,14433,14447,14635,14751,15275,15277,15558,15937,16828,17319,17869,18641,18648,18655,18746,21991,23917,26395,50721,54403,56312,56421,66129,74747,78330,216019,433182,666488,100039229,100042427	Adssl1,Ak4,Aldoa,Ampd3,Rhoa,Atp7a,Tspo,Cox7a1,Eno1,Eno2,Gapdh,Gapdhs,Galk1,Gpi1,Hk1,Hk2,Htr2a,Ier3,Ldha,Mif,Myc,Pfkl,Pgam1,Pgk1,Pkm,Tpi1,Impdh1,Map2k1,Sirt6,Slc4a4,Nupr1,Pfkp,Prxl2c,Ddit4,Ndufv3,Hkdc1,Eno1b,Gm15294,Gm10358,Gm3839
4_Member	GO Biological Processes	GO:0034655	nucleobase-containing compound catabolic process	-5.18381	-3.27489	56/445	11674,11783,12457,13421,13804,13806,13807,14433,14447,14573,14635,14751,15275,15277,15558,15937,16828,17319,17869,18641,18648,18655,18746,18772,18983,21991,22339,22352,22695,28114,50721,52502,54403,56312,56421,56463,57444,66129,69241,71723,72269,74480,74747,208194,216019,230738,234069,237400,239528,268420,269037,332397,433182,666488,100039229,100042427	Aldoa,Apaf1,Noct,Dnase1l3,Endog,Eno1,Eno2,Gapdh,Gapdhs,Gdnf,Galk1,Gpi1,Hk1,Hk2,Htr2a,Ier3,Ldha,Mif,Myc,Pfkl,Pgam1,Pgk1,Pkm,Pkp1,Cnot7,Tpi1,Vegfa,Vim,Zfp36,Nsun2,Sirt6,Carhsp1,Slc4a4,Nupr1,Pfkp,Snd1,Isg20,Prxl2c,Polr2d,Dhx34,Cda,Samd4,Ddit4,Exog,Hkdc1,Zc3h12a,Pcid2,Mex3d,Ago2,Alkbh5,Ctif,Nanos1,Eno1b,Gm15294,Gm10358,Gm3839
4_Member	GO Biological Processes	GO:0090407	organophosphate biosynthetic process	-5.18298	-3.27489	62/510	11541,11565,11639,11674,11717,13478,13806,13807,14433,14447,14635,14751,15212,15275,15277,15558,15937,16475,17319,17869,18126,18158,18641,18648,18655,18700,18746,18799,18806,19015,21991,23917,23972,24057,26395,50721,52123,54403,56193,56312,56421,59027,66129,67216,68646,74080,74747,110417,208449,215456,216019,228026,233571,236899,236900,268566,320655,353172,433182,666488,100039229,100042427	Adora2b,Adssl1,Ak4,Aldoa,Ampd3,Dpagt1,Eno1,Eno2,Gapdh,Gapdhs,Galk1,Gpi1,Hexb,Hk1,Hk2,Htr2a,Ier3,Ajuba,Mif,Myc,Nos2,Nppb,Pfkl,Pgam1,Pgk1,Piga,Pkm,Plcd1,Pld2,Ppard,Tpi1,Impdh1,Papss2,Sh3yl1,Map2k1,Sirt6,Agpat5,Slc4a4,Plek,Nupr1,Pfkp,Nampt,Prxl2c,Mboat2,Nadk2,Nmnat3,Ddit4,Pigh,Sgms1,Gpat2,Hkdc1,Pdk1,P2ry6,Pcyt1b,Pdk3,Gphn,Pgap3,Gars,Eno1b,Gm15294,Gm10358,Gm3839
4_Member	GO Biological Processes	GO:0051186	cofactor metabolic process	-5.1548	-3.25224	63/522	11655,11674,12359,12457,12892,13806,13807,14433,14447,14528,14635,14751,15132,15199,15275,15277,15356,15368,15526,15558,15937,16498,16828,17319,17768,17869,18641,18648,18655,18746,21991,26570,26897,50721,53328,54198,54403,54683,55990,56312,56421,59027,66129,67800,68646,69065,69634,74080,74747,107029,171210,216019,216188,216792,228026,236900,268566,270685,433182,666488,100039229,100039707,100042427	Alas1,Aldoa,Cat,Noct,Cpox,Eno1,Eno2,Gapdh,Gapdhs,Gch1,Galk1,Gpi1,Hbb-bh1,Hebp1,Hk1,Hk2,Hmgcl,Hmox1,Hspa9,Htr2a,Ier3,Kcnab2,Ldha,Mif,Mthfd2,Myc,Pfkl,Pgam1,Pgk1,Pkm,Tpi1,Slc7a11,Acot1,Sirt6,Pgrmc1,Snx3,Slc4a4,Prdx5,Fmo2,Nupr1,Pfkp,Nampt,Prxl2c,Dgat2,Nadk2,Chac1,Clybl,Nmnat3,Ddit4,Me2,Acot2,Hkdc1,Aldh1l2,Iba57,Pdk1,Pdk3,Gphn,Mthfd1l,Eno1b,Gm15294,Gm10358,Mthfsl,Gm3839
4_Member	GO Biological Processes	GO:0009199	ribonucleoside triphosphate metabolic process	-5.15157	-3.25084	40/280	11639,11674,11717,11848,11977,12257,12865,13806,13807,14433,14447,14635,14751,15275,15277,15558,15937,16828,17319,17869,18641,18648,18655,18746,21991,23917,26395,50721,54403,56312,56421,66129,74747,78330,216019,268566,433182,666488,100039229,100042427	Ak4,Aldoa,Ampd3,Rhoa,Atp7a,Tspo,Cox7a1,Eno1,Eno2,Gapdh,Gapdhs,Galk1,Gpi1,Hk1,Hk2,Htr2a,Ier3,Ldha,Mif,Myc,Pfkl,Pgam1,Pgk1,Pkm,Tpi1,Impdh1,Map2k1,Sirt6,Slc4a4,Nupr1,Pfkp,Prxl2c,Ddit4,Ndufv3,Hkdc1,Gphn,Eno1b,Gm15294,Gm10358,Gm3839
15_Member	GO Biological Processes	GO:0045785	positive regulation of cell adhesion	-5.13351	-3.23512	55/436	11848,11987,12042,12317,12389,12507,12520,13138,13829,14083,14115,15586,16007,16190,16202,16410,16412,16423,16451,17127,17131,17684,18073,18081,18453,18806,19260,19401,20971,21825,21950,22003,22034,22288,22339,22433,22724,23871,26903,29875,50918,54519,56637,83554,104709,107581,110253,110351,171285,192176,192656,225341,230126,268564,277360	Rhoa,Slc7a1,Bcl10,Calr,Cav1,Cd5,Cd81,Dag1,Dmtn,Ptk2,Fbln2,Hyal1,Ccn1,Il4ra,Ilk,Itgav,Itgb1,Cd47,Jak1,Smad3,Smad7,Cited2,Nid1,Ninj1,P4hb,Pld2,Ptpn22,Rara,Sdc4,Thbs1,Tnfsf9,Tpm1,Traf6,Utrn,Vegfa,Xbp1,Zbtb7b,Ets1,Dysf,Iqgap1,Myadm,Apbb1ip,Gsk3b,Fstl3,Pik3r6,Col16a1,Triobp,Rap1gap,Havcr2,Flna,Ripk2,Lims2,Shb,Zbtb1,Prex1
12_Member	GO Biological Processes	GO:0045732	positive regulation of protein catabolic process	-5.12443	-3.23094	34/222	11551,12389,12520,14083,14609,15937,17131,17246,20333,20620,21929,22433,23807,30945,50721,56312,56440,56637,56812,64209,66313,72607,76892,99929,108687,108705,192193,208650,213539,218215,228775,232334,246133,268291	Adra2a,Cav1,Cd81,Ptk2,Gja1,Ier3,Smad7,Mdm2,Sec22b,Plk2,Tnfaip3,Xbp1,Arih2,Rnf19a,Sirt6,Nupr1,Snx1,Gsk3b,Dnajb2,Herpud1,Smurf2,Usp13,Rnft1,Tiparp,Edem2,Pttg1ip,Edem1,Cblb,Bag2,Rnf144b,Trib3,Vgll4,Kcne2,Rnf217
14_Member	GO Biological Processes	GO:1903844	regulation of cellular response to transforming growth factor beta stimulus	-5.11001	-3.21831	22/114	12389,13805,14828,16948,17127,17128,17130,17131,17684,20482,21804,21825,22433,56213,56440,66313,69260,80288,114716,235505,244152,246154	Cav1,Eng,Hspa5,Lox,Smad3,Smad4,Smad6,Smad7,Cited2,Skil,Tgfb1i1,Thbs1,Xbp1,Htra1,Snx1,Smurf2,Ing2,Bcl9l,Spred2,Cd109,Tsku,Vasn
12_Member	GO Biological Processes	GO:0042176	regulation of protein catabolic process	-5.08706	-3.20299	51/395	11551,12306,12389,12520,13636,13853,14083,14609,15937,16153,17127,17128,17131,17246,18126,19025,20333,20620,21929,22346,22433,23807,26903,30940,30945,50721,54198,56228,56312,56440,56637,56812,64209,66313,72607,76892,99929,108687,108705,112405,116891,192176,192193,208650,213539,217341,218215,228775,232334,246133,268291	Adra2a,Anxa2,Cav1,Cd81,Efna1,Epm2a,Ptk2,Gja1,Ier3,Il10,Smad3,Smad4,Smad7,Mdm2,Nos2,Ctsa,Sec22b,Plk2,Tnfaip3,Vhl,Xbp1,Arih2,Dysf,Usp25,Rnf19a,Sirt6,Snx3,Ube2j1,Nupr1,Snx1,Gsk3b,Dnajb2,Herpud1,Smurf2,Usp13,Rnft1,Tiparp,Edem2,Pttg1ip,Egln1,Derl2,Flna,Edem1,Cblb,Bag2,Qrich2,Rnf144b,Trib3,Vgll4,Kcne2,Rnf217
16_Member	GO Biological Processes	GO:0007044	cell-substrate junction assembly	-5.08236	-3.20299	19/90	11465,11482,13144,13829,14083,16410,16475,16774,17127,20411,20971,22330,22339,29875,76499,107581,218952,230661,434204	Actg1,Acvrl1,Dapk3,Dmtn,Ptk2,Itgav,Ajuba,Lama3,Smad3,Sorbs1,Sdc4,Vcl,Vegfa,Iqgap1,Clasp2,Col16a1,Fermt2,Tesk2,Whamm
4_Member	GO Biological Processes	GO:0009161	ribonucleoside monophosphate metabolic process	-5.07628	-3.20037	40/282	11565,11639,11674,11717,11848,11977,12257,12865,13806,13807,14433,14447,14635,14751,15275,15277,15558,15937,16828,17319,17869,18641,18648,18655,18746,21991,23917,26395,50721,54403,56312,56421,66129,74747,78330,216019,433182,666488,100039229,100042427	Adssl1,Ak4,Aldoa,Ampd3,Rhoa,Atp7a,Tspo,Cox7a1,Eno1,Eno2,Gapdh,Gapdhs,Galk1,Gpi1,Hk1,Hk2,Htr2a,Ier3,Ldha,Mif,Myc,Pfkl,Pgam1,Pgk1,Pkm,Tpi1,Impdh1,Map2k1,Sirt6,Slc4a4,Nupr1,Pfkp,Prxl2c,Ddit4,Ndufv3,Hkdc1,Eno1b,Gm15294,Gm10358,Gm3839
4_Member	Reactome Gene Sets	R-MMU-70263	Gluconeogenesis	-5.0276	-3.15853	11/34	11674,13806,13807,14385,14433,14447,14751,18648,18655,21991,433182	Aldoa,Eno1,Eno2,Slc37a4,Gapdh,Gapdhs,Gpi1,Pgam1,Pgk1,Tpi1,Eno1b
14_Member	GO Biological Processes	GO:0071363	cellular response to growth factor stimulus	-5.02813	-3.15853	71/616	11479,11482,11783,11977,12389,12562,12927,13805,14083,14205,14219,14254,14281,14573,14725,14828,15586,16001,16007,16153,16202,16412,16476,16600,16948,16998,17127,17128,17130,17131,17260,17684,17913,18654,18787,19664,20416,20482,20692,21804,21825,22339,22433,22695,26401,29875,30878,56213,56440,56637,66313,68431,69260,71436,74747,80288,83554,107746,108075,110351,110542,114716,216190,217342,218952,2…	Acvr1b,Acvrl1,Apaf1,Atp7a,Cav1,Cdh5,Bcar1,Eng,Ptk2,Vegfd,Ccn2,Flt1,Fos,Gdnf,Lrp2,Hspa5,Hyal1,Igf1r,Ccn1,Il10,Ilk,Itgb1,Jun,Klf4,Lox,Ltbp3,Smad3,Smad4,Smad6,Smad7,Mef2c,Cited2,Myo1c,Pgf,Serpine1,Rbpj,Shc1,Skil,Sparc,Tgfb1i1,Thbs1,Vegfa,Xbp1,Zfp36,Map3k1,Iqgap1,Apln,Htra1,Snx1,Gsk3b,Smurf2,Fbxl15,Ing2,Flrt3,Ddit4,Bcl9l,Fstl3,Rapgef1,Ltbp4,Rap1gap,Amhr2,Spred2,Appl2,Ube2o,Fermt2,Spg20,Cd109,Jcad,Tsk…
7_Member	Reactome Gene Sets	R-MMU-6811434	COPI-dependent Golgi-to-ER retrograde traffic	-5.00899	-3.14498	19/91	11840,11843,16565,17957,19324,20333,20932,22142,22153,54161,56358,59042,66111,66251,66913,67511,105785,213827,224630	Arf1,Arf4,Kif21b,Napb,Rab1a,Sec22b,Surf4,Tuba1a,Tubb4a,Copg1,Copz2,Cope,Tmed3,Arfgap3,Kdelr2,Tmed9,Kdelr3,Arcn1,Bnip1
16_Member	GO Biological Processes	GO:0034333	adherens junction assembly	-5.00899	-3.14498	19/91	11465,11482,13144,13829,14083,16410,16475,17127,17131,20411,20971,22330,22339,29875,76499,107581,218952,230661,434204	Actg1,Acvrl1,Dapk3,Dmtn,Ptk2,Itgav,Ajuba,Smad3,Smad7,Sorbs1,Sdc4,Vcl,Vegfa,Iqgap1,Clasp2,Col16a1,Fermt2,Tesk2,Whamm
6_Member	GO Biological Processes	GO:0010632	regulation of epithelial cell migration	-4.98354	-3.12453	35/235	11482,11541,11745,11818,11848,11852,12215,12317,12927,13636,14083,14751,15200,15368,15586,16476,16600,17260,18787,19225,20620,20692,20855,21825,22339,23871,56233,69216,72674,76499,79221,230738,240185,328949,384009	Acvrl1,Adora2b,Anxa3,Apoh,Rhoa,Rhob,Bsg,Calr,Bcar1,Efna1,Ptk2,Gpi1,Hbegf,Hmox1,Hyal1,Jun,Klf4,Mef2c,Serpine1,Ptgs2,Plk2,Sparc,Stc1,Thbs1,Vegfa,Ets1,Hdac7,Svbp,Adipor1,Clasp2,Hdac9,Zc3h12a,Jcad,Mcc,Glipr2
14_Member	GO Biological Processes	GO:0070848	response to growth factor	-4.96361	-3.10954	72/630	11479,11482,11783,11977,12389,12562,12927,13805,14083,14158,14205,14219,14254,14281,14573,14725,14828,15586,16001,16007,16153,16202,16412,16476,16600,16948,16998,17127,17128,17130,17131,17260,17684,17913,18654,18787,19664,20416,20482,20692,21804,21825,22339,22433,22695,26401,29875,30878,56213,56440,56637,66313,68431,69260,71436,74747,80288,83554,107746,108075,110351,110542,114716,216190,217342,21…	Acvr1b,Acvrl1,Apaf1,Atp7a,Cav1,Cdh5,Bcar1,Eng,Ptk2,Fer,Vegfd,Ccn2,Flt1,Fos,Gdnf,Lrp2,Hspa5,Hyal1,Igf1r,Ccn1,Il10,Ilk,Itgb1,Jun,Klf4,Lox,Ltbp3,Smad3,Smad4,Smad6,Smad7,Mef2c,Cited2,Myo1c,Pgf,Serpine1,Rbpj,Shc1,Skil,Sparc,Tgfb1i1,Thbs1,Vegfa,Xbp1,Zfp36,Map3k1,Iqgap1,Apln,Htra1,Snx1,Gsk3b,Smurf2,Fbxl15,Ing2,Flrt3,Ddit4,Bcl9l,Fstl3,Rapgef1,Ltbp4,Rap1gap,Amhr2,Spred2,Appl2,Ube2o,Fermt2,Spg20,Cd109,Jcad…
8_Member	GO Biological Processes	GO:1903036	positive regulation of response to wounding	-4.94235	-3.09155	18/84	11465,11551,11818,11977,13829,14062,14083,14226,15200,16001,16412,17319,18787,19015,21825,22433,56193,192176	Actg1,Adra2a,Apoh,Atp7a,Dmtn,F2r,Ptk2,Fkbp1b,Hbegf,Igf1r,Itgb1,Mif,Serpine1,Ppard,Thbs1,Xbp1,Plek,Flna
1_Member	GO Biological Processes	GO:1902235	regulation of endoplasmic reticulum stress-induced intrinsic apoptotic signaling pathway	-4.8983	-3.05715	10/29	12282,12913,22393,22433,64209,67397,74126,76072,109815,110213	Hyou1,Creb3,Wfs1,Xbp1,Herpud1,Erp29,Syvn1,Rnf183,Selenos,Tmbim6
12_Member	GO Biological Processes	GO:1901800	positive regulation of proteasomal protein catabolic process	-4.895	-3.05544	21/109	12389,17131,17246,20620,22433,23807,30945,50721,56312,56637,56812,64209,72607,76892,108687,192193,213539,218215,228775,246133,268291	Cav1,Smad7,Mdm2,Plk2,Xbp1,Arih2,Rnf19a,Sirt6,Nupr1,Gsk3b,Dnajb2,Herpud1,Usp13,Rnft1,Edem2,Edem1,Bag2,Rnf144b,Trib3,Kcne2,Rnf217
16_Member	GO Biological Processes	GO:1901888	regulation of cell junction assembly	-4.86591	-3.02951	19/93	11421,11465,11482,12389,13144,13829,14083,14609,17127,17913,20613,20971,22330,22339,29875,67451,76499,107581,107746	Ace,Actg1,Acvrl1,Cav1,Dapk3,Dmtn,Ptk2,Gja1,Smad3,Myo1c,Snai1,Sdc4,Vcl,Vegfa,Iqgap1,Pkp2,Clasp2,Col16a1,Rapgef1
18_Member	GO Biological Processes	GO:0019511	peptidyl-proline hydroxylation	-4.82178	-2.98695	7/14	18451,18452,18453,50527,67475,112405,112407	P4ha1,P4ha2,P4hb,Ero1a,Ero1b,Egln1,Egln3
16_Member	GO Biological Processes	GO:0001952	regulation of cell-matrix adhesion	-4.80002	-2.96675	22/119	11465,11482,12182,12305,13138,13144,13829,14083,16202,17127,18081,18787,20971,21825,22288,22330,22339,29875,56637,76499,107581,230379	Actg1,Acvrl1,Bst1,Ddr1,Dag1,Dapk3,Dmtn,Ptk2,Ilk,Smad3,Ninj1,Serpine1,Sdc4,Thbs1,Utrn,Vcl,Vegfa,Iqgap1,Gsk3b,Clasp2,Col16a1,Acer2
4_Member	GO Biological Processes	GO:0009141	nucleoside triphosphate metabolic process	-4.79194	-2.96191	41/300	11639,11674,11717,11848,11977,12257,12865,13806,13807,14433,14447,14635,14751,15275,15277,15558,15937,16828,17319,17869,18641,18648,18655,18746,21991,23917,26395,50721,54403,56312,56421,66129,74747,76055,78330,216019,268566,433182,666488,100039229,100042427	Ak4,Aldoa,Ampd3,Rhoa,Atp7a,Tspo,Cox7a1,Eno1,Eno2,Gapdh,Gapdhs,Galk1,Gpi1,Hk1,Hk2,Htr2a,Ier3,Ldha,Mif,Myc,Pfkl,Pgam1,Pgk1,Pkm,Tpi1,Impdh1,Map2k1,Sirt6,Slc4a4,Nupr1,Pfkp,Prxl2c,Ddit4,Oga,Ndufv3,Hkdc1,Gphn,Eno1b,Gm15294,Gm10358,Gm3839
4_Member	GO Biological Processes	GO:0009123	nucleoside monophosphate metabolic process	-4.78503	-2.96191	40/290	11565,11639,11674,11717,11848,11977,12257,12865,13806,13807,14433,14447,14635,14751,15275,15277,15558,15937,16828,17319,17869,18641,18648,18655,18746,21991,23917,26395,50721,54403,56312,56421,66129,74747,78330,216019,433182,666488,100039229,100042427	Adssl1,Ak4,Aldoa,Ampd3,Rhoa,Atp7a,Tspo,Cox7a1,Eno1,Eno2,Gapdh,Gapdhs,Galk1,Gpi1,Hk1,Hk2,Htr2a,Ier3,Ldha,Mif,Myc,Pfkl,Pgam1,Pgk1,Pkm,Tpi1,Impdh1,Map2k1,Sirt6,Slc4a4,Nupr1,Pfkp,Prxl2c,Ddit4,Ndufv3,Hkdc1,Eno1b,Gm15294,Gm10358,Gm3839
4_Member	GO Biological Processes	GO:0044283	small molecule biosynthetic process	-4.78438	-2.96191	75/672	11674,11911,12035,12445,13115,13614,13615,13806,13807,13849,14433,14447,14528,14635,14660,14751,15275,15277,15356,15485,15558,15586,15937,16828,17319,17869,18641,18648,18655,18746,18799,19225,20250,20613,20787,21991,22235,23801,23917,26432,30049,50721,54403,56193,56312,56421,56454,60527,64292,66129,66294,67078,67389,67432,67800,72999,74747,104263,107272,108097,212980,216019,216456,226143,228775,2…	Aldoa,Atf4,Bcat1,Ccnd3,Cyp27b1,Edn1,Edn2,Eno1,Eno2,Ephx1,Gapdh,Gapdhs,Gch1,Galk1,Gls,Gpi1,Hk1,Hk2,Hmgcl,Hsd17b1,Htr2a,Hyal1,Ier3,Ldha,Mif,Myc,Pfkl,Pgam1,Pgk1,Pkm,Plcd1,Ptgs2,Scd2,Snai1,Srebf1,Tpi1,Ugdh,Aloxe3,Impdh1,Plod2,Scd3,Sirt6,Slc4a4,Plek,Nupr1,Pfkp,Aldh18a1,Fads3,Ptges,Prxl2c,Fam3a,Pgp,C1qtnf12,Hoga1,Dgat2,Insig2,Ddit4,Kdm3a,Psat1,Prkab2,Slc45a3,Hkdc1,Gls2,Cyp2c23,Trib3,Acer2,Sesn2,P2ry6,E…
12_Member	GO Biological Processes	GO:0010498	proteasomal protein catabolic process	-4.78482	-2.96191	57/470	12389,13198,13853,14828,14950,17131,17246,20338,20439,20620,22027,22346,22393,22433,23807,27362,28199,30843,30940,30945,50721,50788,50789,52231,56228,56312,56637,56812,64136,64209,66212,66313,66771,67163,67819,68292,68431,70294,72607,74126,74165,74646,76892,80751,101358,108687,109689,109815,116891,192193,213539,218215,228775,244373,246133,268291,330171	Cav1,Ddit3,Epm2a,Hspa5,H13,Smad7,Mdm2,Sel1l,Siah2,Plk2,Hsp90b1,Vhl,Wfs1,Xbp1,Arih2,Dnajb9,Dcaf11,Fbxl12,Usp25,Rnf19a,Sirt6,Fbxl8,Fbxl3,Ankzf1,Ube2j1,Nupr1,Gsk3b,Dnajb2,Sdf2l1,Herpud1,Sec61b,Smurf2,Gid4,Ccdc47,Derl1,Stt3b,Fbxl15,Rnf126,Usp13,Syvn1,Fbxl22,Spsb1,Rnft1,Rnf34,Fbxl14,Edem2,Arrb1,Selenos,Derl2,Edem1,Bag2,Rnf144b,Trib3,Erlin2,Kcne2,Rnf217,Kctd10
15_Member	GO Biological Processes	GO:0007162	negative regulation of cell adhesion	-4.78503	-2.96191	40/290	11482,11848,12231,12927,13829,13839,14083,14369,14714,16153,16190,16600,16854,17131,17196,18132,18787,19122,19252,19260,20354,20733,20947,20971,21825,21929,22339,22724,26395,50918,76499,94212,140570,171285,193385,208650,223881,230379,230738,243743	Acvrl1,Rhoa,Btn1a1,Bcar1,Dmtn,Epha5,Ptk2,Fzd7,Gnrh1,Il10,Il4ra,Klf4,Lgals3,Smad7,Mbp,Notch4,Serpine1,Prnp,Dusp1,Ptpn22,Sema4d,Spint2,Swap70,Sdc4,Thbs1,Tnfaip3,Vegfa,Zbtb7b,Map2k1,Myadm,Clasp2,Pag1,Plxnb2,Havcr2,Ripor2,Cblb,Rnd1,Acer2,Zc3h12a,Plxna4
2_Member	GO Biological Processes	GO:0044089	positive regulation of cellular component biogenesis	-4.78031	-2.95982	66/570	11840,11848,11977,12389,12557,12562,12576,12985,13138,13614,13631,13870,14086,14158,14219,14283,15586,16423,16475,16476,16854,16885,17127,17869,17913,18011,18571,20354,20844,20947,20971,21899,22003,22249,22339,26401,27260,29875,50721,56193,56455,56637,57748,66898,68166,69137,71436,72333,74055,76499,83679,93689,98732,102774,104252,107581,114602,118449,170770,192176,193385,230872,234094,260409,4342…	Arf1,Rhoa,Atp7a,Cav1,Cdh17,Cdh5,Cdkn1b,Csf3,Dag1,Edn1,Eef2k,Ercc1,Fscn1,Fer,Ccn2,Fosl1,Hyal1,Cd47,Ajuba,Jun,Lgals3,Limk1,Smad3,Myc,Myo1c,Neurl1a,Pdcd6ip,Sema4d,Stam,Swap70,Sdc4,Tlr6,Tpm1,Unc13b,Vegfa,Map3k1,Plek2,Iqgap1,Sirt6,Plek,Dynll1,Gsk3b,Jmy,Baiap2l1,Spire1,Vstm5,Flrt3,Palld,Plce1,Clasp2,Pde4dip,Lmod1,Rab3gap2,Bbs4,Cdc42ep2,Col16a1,Zmynd10,Synpo2,Bbc3,Flna,Ripor2,Crocc,Arhgef10,Cdc42ep3,Wha…
16_Member	GO Biological Processes	GO:0010811	positive regulation of cell-substrate adhesion	-4.77921	-2.95982	23/128	12317,13138,13829,14115,16007,16202,16412,17127,18073,18081,18453,20971,21825,22288,22339,29875,50918,56637,107581,110253,192176,225341,277360	Calr,Dag1,Dmtn,Fbln2,Ccn1,Ilk,Itgb1,Smad3,Nid1,Ninj1,P4hb,Sdc4,Thbs1,Utrn,Vegfa,Iqgap1,Myadm,Gsk3b,Col16a1,Triobp,Flna,Lims2,Prex1
6_Member	GO Biological Processes	GO:0043542	endothelial cell migration	-4.77308	-2.95817	32/211	11482,11541,11745,11818,11848,11852,12215,12317,12562,12927,13636,14083,14751,15368,16410,16412,16600,17260,17886,19225,20620,20692,20855,21825,22339,22346,23871,56233,69216,79221,230738,240185	Acvrl1,Adora2b,Anxa3,Apoh,Rhoa,Rhob,Bsg,Calr,Cdh5,Bcar1,Efna1,Ptk2,Gpi1,Hmox1,Itgav,Itgb1,Klf4,Mef2c,Myh9,Ptgs2,Plk2,Sparc,Stc1,Thbs1,Vegfa,Vhl,Ets1,Hdac7,Svbp,Hdac9,Zc3h12a,Jcad
1_Member	GO Biological Processes	GO:1902236	negative regulation of endoplasmic reticulum stress-induced intrinsic apoptotic signaling pathway	-4.75771	-2.95316	8/19	12282,12913,22393,22433,64209,74126,109815,110213	Hyou1,Creb3,Wfs1,Xbp1,Herpud1,Syvn1,Selenos,Tmbim6
4_Member	KEGG Pathway	M00003	Gluconeogenesis, oxaloacetate => fructose-6P	-4.75771	-2.95316	8/19	11674,13806,13807,14433,18648,18655,21991,433182	Aldoa,Eno1,Eno2,Gapdh,Pgam1,Pgk1,Tpi1,Eno1b
4_Member	KEGG Pathway	mmu_M00003	Gluconeogenesis, oxaloacetate => fructose-6P	-4.75771	-2.95316	8/19	11674,13806,13807,14433,18648,18655,21991,433182	Aldoa,Eno1,Eno2,Gapdh,Pgam1,Pgk1,Tpi1,Eno1b
4_Member	GO Biological Processes	GO:0030808	regulation of nucleotide biosynthetic process	-4.72743	-2.93442	17/79	11541,11639,14447,15558,15937,17319,17869,18126,18648,26395,50721,54403,56312,66129,74747,228026,236900	Adora2b,Ak4,Gapdhs,Htr2a,Ier3,Mif,Myc,Nos2,Pgam1,Map2k1,Sirt6,Slc4a4,Nupr1,Prxl2c,Ddit4,Pdk1,Pdk3
4_Member	GO Biological Processes	GO:1900371	regulation of purine nucleotide biosynthetic process	-4.72743	-2.93442	17/79	11541,11639,14447,15558,15937,17319,17869,18126,18648,26395,50721,54403,56312,66129,74747,228026,236900	Adora2b,Ak4,Gapdhs,Htr2a,Ier3,Mif,Myc,Nos2,Pgam1,Map2k1,Sirt6,Slc4a4,Nupr1,Prxl2c,Ddit4,Pdk1,Pdk3
12_Member	GO Biological Processes	GO:0051603	proteolysis involved in cellular protein catabolic process	-4.72142	-2.92983	79/721	12389,13041,13198,13636,13853,14083,14828,14950,17131,17246,18571,19823,20338,20439,20620,20844,21804,21929,22027,22346,22393,22433,23807,24017,27362,28199,30843,30940,30945,50721,50788,50789,52231,56228,56312,56637,56791,56812,64136,64209,66212,66313,66771,67163,67819,68292,68431,70294,71393,72607,74126,74132,74142,74165,74646,76892,80751,101358,108687,109689,109815,116891,192193,192652,207742,2…	Cav1,Ctsw,Ddit3,Efna1,Epm2a,Ptk2,Hspa5,H13,Smad7,Mdm2,Pdcd6ip,Rnf7,Sel1l,Siah2,Plk2,Stam,Tgfb1i1,Tnfaip3,Hsp90b1,Vhl,Wfs1,Xbp1,Arih2,Rnf13,Dnajb9,Dcaf11,Fbxl12,Usp25,Rnf19a,Sirt6,Fbxl8,Fbxl3,Ankzf1,Ube2j1,Nupr1,Gsk3b,Ube2l6,Dnajb2,Sdf2l1,Herpud1,Sec61b,Smurf2,Gid4,Ccdc47,Derl1,Stt3b,Fbxl15,Rnf126,Kctd6,Usp13,Syvn1,Rnf6,Lonp1,Fbxl22,Spsb1,Rnft1,Rnf34,Fbxl14,Edem2,Arrb1,Selenos,Derl2,Edem1,Wdr81,Rn…
4_Member	GO Biological Processes	GO:1901361	organic cyclic compound catabolic process	-4.66669	-2.88321	63/541	11674,11783,12457,13115,13421,13804,13806,13807,13850,14433,14447,14573,14635,14751,15275,15277,15368,15558,15937,16828,17319,17869,18641,18648,18655,18746,18772,18983,21991,22339,22352,22695,28114,50721,52463,52502,54403,56312,56421,56463,57444,66129,69241,71723,71872,72269,74480,74747,208194,214133,216019,216188,230738,234069,237400,239528,268420,269037,332397,433182,666488,100039229,100042427	Aldoa,Apaf1,Noct,Cyp27b1,Dnase1l3,Endog,Eno1,Eno2,Ephx2,Gapdh,Gapdhs,Gdnf,Galk1,Gpi1,Hk1,Hk2,Hmox1,Htr2a,Ier3,Ldha,Mif,Myc,Pfkl,Pgam1,Pgk1,Pkm,Pkp1,Cnot7,Tpi1,Vegfa,Vim,Zfp36,Nsun2,Sirt6,Tet1,Carhsp1,Slc4a4,Nupr1,Pfkp,Snd1,Isg20,Prxl2c,Polr2d,Dhx34,Aox4,Cda,Samd4,Ddit4,Exog,Tet2,Hkdc1,Aldh1l2,Zc3h12a,Pcid2,Mex3d,Ago2,Alkbh5,Ctif,Nanos1,Eno1b,Gm15294,Gm10358,Gm3839
16_Member	GO Biological Processes	GO:0034332	adherens junction organization	-4.66637	-2.88321	23/130	11465,11482,12562,12988,13144,13829,14083,16410,16475,17127,17131,18223,20411,20971,22330,22339,29875,67451,76499,107581,218952,230661,434204	Actg1,Acvrl1,Cdh5,Csk,Dapk3,Dmtn,Ptk2,Itgav,Ajuba,Smad3,Smad7,Numbl,Sorbs1,Sdc4,Vcl,Vegfa,Iqgap1,Pkp2,Clasp2,Col16a1,Fermt2,Tesk2,Whamm
20_Member	GO Biological Processes	GO:0042692	muscle cell differentiation	-4.64738	-2.86562	50/399	11459,11465,11535,12023,12224,12520,12558,13007,13614,13805,14200,14369,15902,16190,16412,16669,16948,17128,17130,17246,17260,17886,19401,19664,21833,22339,22431,22433,24052,24131,26556,26903,50875,56637,59006,68016,68794,79221,79362,93689,103806,108655,193385,214292,216850,225288,226041,228785,232174,415115	Acta1,Actg1,Adm,Barx2,Klf5,Cd81,Cdh2,Csrp1,Edn1,Eng,Fhl2,Fzd7,Id2,Il4ra,Itgb1,Krt19,Lox,Smad4,Smad6,Mdm2,Mef2c,Myh9,Rara,Rbpj,Thra,Vegfa,Wt1,Xbp1,Sgcd,Ldb3,Homer1,Dysf,Tmod3,Gsk3b,Myoz2,Cavin4,Flnc,Hdac9,Bhlhe41,Lmod1,Maml1,Foxp1,Ripor2,Syna,Kdm6b,Fhod3,Pgm5,Mylk2,Cyp26b1,Neurl2
20_Member	GO Biological Processes	GO:0055001	muscle cell development	-4.61894	-2.84269	31/205	11459,11465,11535,13007,13614,13805,14200,16412,16669,16948,17128,17130,17260,22339,24052,24131,26556,26903,50875,56637,59006,68016,68794,79221,93689,103806,108655,193385,225288,226041,415115	Acta1,Actg1,Adm,Csrp1,Edn1,Eng,Fhl2,Itgb1,Krt19,Lox,Smad4,Smad6,Mef2c,Vegfa,Sgcd,Ldb3,Homer1,Dysf,Tmod3,Gsk3b,Myoz2,Cavin4,Flnc,Hdac9,Lmod1,Maml1,Foxp1,Ripor2,Fhod3,Pgm5,Neurl2
11_Member	GO Biological Processes	GO:0048640	negative regulation of developmental growth	-4.61102	-2.83613	23/131	12575,12576,14083,14609,16468,16526,17684,19206,20187,20354,20355,20359,20562,20856,26456,56637,64010,74132,108655,211652,229285,232334,239790	Cdkn1a,Cdkn1b,Ptk2,Gja1,Jarid2,Kcnk2,Cited2,Ptch1,Ryk,Sema4d,Sema4f,Sema6b,Slit1,Stc2,Sema4g,Gsk3b,Sav1,Rnf6,Foxp1,Wwc1,Spg20,Vgll4,Ostn
14_Member	GO Biological Processes	GO:0007178	transmembrane receptor protein serine/threonine kinase signaling pathway	-4.55605	-2.78794	47/370	11479,11482,12389,12562,13805,14083,14281,14573,14725,14828,16007,16202,16322,16412,16476,16948,16998,17127,17128,17130,17131,17684,19664,20482,21804,21825,22352,22433,26401,56213,56440,66313,68431,69260,80288,83554,108075,110542,114716,216190,217342,218952,229285,235505,244152,246154,329506	Acvr1b,Acvrl1,Cav1,Cdh5,Eng,Ptk2,Fos,Gdnf,Lrp2,Hspa5,Ccn1,Ilk,Inha,Itgb1,Jun,Lox,Ltbp3,Smad3,Smad4,Smad6,Smad7,Cited2,Rbpj,Skil,Tgfb1i1,Thbs1,Vim,Xbp1,Map3k1,Htra1,Snx1,Smurf2,Fbxl15,Ing2,Bcl9l,Fstl3,Ltbp4,Amhr2,Spred2,Appl2,Ube2o,Fermt2,Spg20,Cd109,Tsku,Vasn,Ctdspl2
14_Member	GO Biological Processes	GO:0030510	regulation of BMP signaling pathway	-4.52837	-2.7616	19/98	11482,12389,12562,13805,14725,16007,16202,17128,17130,17131,19664,20482,56213,66313,68431,83554,217342,229285,329506	Acvrl1,Cav1,Cdh5,Eng,Lrp2,Ccn1,Ilk,Smad4,Smad6,Smad7,Rbpj,Skil,Htra1,Smurf2,Fbxl15,Fstl3,Ube2o,Spg20,Ctdspl2
8_Member	GO Biological Processes	GO:0032102	negative regulation of response to external stimulus	-4.51842	-2.75433	45/350	11433,11818,12258,12306,12562,12575,12576,14609,14810,15937,16153,17127,17319,18787,19015,19252,20187,20354,20355,20359,20562,21824,21825,21929,22695,23871,26456,53322,56213,66294,67389,72565,76499,84035,101613,102774,109815,171285,210029,216190,230738,235505,243958,259277,574402	Acp5,Apoh,Serping1,Anxa2,Cdh5,Cdkn1a,Cdkn1b,Gja1,Grin1,Ier3,Il10,Smad3,Mif,Serpine1,Ppard,Dusp1,Ryk,Sema4d,Sema4f,Sema6b,Slit1,Thbd,Thbs1,Tnfaip3,Zfp36,Ets1,Sema4g,Nucb2,Htra1,Fam3a,C1qtnf12,Uaca,Clasp2,Kremen1,Nlrp6,Bbs4,Selenos,Havcr2,Metrnl,Appl2,Zc3h12a,Cd109,Siglecg,Klk8,Gpr17
12_Member	GO Biological Processes	GO:1903052	positive regulation of proteolysis involved in cellular protein catabolic process	-4.5104	-2.74764	22/124	12389,14083,17131,17246,20620,22433,23807,30945,50721,56312,56637,56812,64209,72607,76892,108687,192193,213539,218215,228775,246133,268291	Cav1,Ptk2,Smad7,Mdm2,Plk2,Xbp1,Arih2,Rnf19a,Sirt6,Nupr1,Gsk3b,Dnajb2,Herpud1,Usp13,Rnft1,Edem2,Edem1,Bag2,Rnf144b,Trib3,Kcne2,Rnf217
4_Member	GO Biological Processes	GO:0051196	regulation of coenzyme metabolic process	-4.49775	-2.73768	14/59	14447,15558,15937,17319,17869,18648,50721,54403,56312,66129,74747,107029,228026,236900	Gapdhs,Htr2a,Ier3,Mif,Myc,Pgam1,Sirt6,Slc4a4,Nupr1,Prxl2c,Ddit4,Me2,Pdk1,Pdk3
2_Member	GO Biological Processes	GO:0008064	regulation of actin polymerization or depolymerization	-4.48129	-2.72642	29/189	11840,11848,12985,13829,14158,17886,17913,19240,20947,22003,23897,26401,27360,50875,50918,56193,56431,57748,66898,68166,93689,102774,104252,225288,260409,268970,277360,434204,623781	Arf1,Rhoa,Csf3,Dmtn,Fer,Myh9,Myo1c,Tmsb10,Swap70,Tpm1,Hax1,Map3k1,Add3,Tmod3,Myadm,Plek,Dstn,Jmy,Baiap2l1,Spire1,Lmod1,Bbs4,Cdc42ep2,Fhod3,Cdc42ep3,Arhgap28,Prex1,Whamm,Gm14137
12_Member	GO Biological Processes	GO:0019941	modification-dependent protein catabolic process	-4.47738	-2.72532	69/617	12389,13198,13853,14083,14828,17131,17246,19823,20338,20439,20620,20844,21804,21929,22027,22393,22433,23807,24017,27362,28199,30843,30940,30945,50721,50788,50789,52231,56228,56637,56791,56812,64209,66212,66313,66771,67163,67819,68292,68431,70294,71393,72607,74126,74132,74142,74165,74646,80751,101358,108687,109689,109815,116891,192193,192652,207742,213539,217341,218215,224836,228775,244373,268291,…	Cav1,Ddit3,Epm2a,Ptk2,Hspa5,Smad7,Mdm2,Rnf7,Sel1l,Siah2,Plk2,Stam,Tgfb1i1,Tnfaip3,Hsp90b1,Wfs1,Xbp1,Arih2,Rnf13,Dnajb9,Dcaf11,Fbxl12,Usp25,Rnf19a,Sirt6,Fbxl8,Fbxl3,Ankzf1,Ube2j1,Gsk3b,Ube2l6,Dnajb2,Herpud1,Sec61b,Smurf2,Gid4,Ccdc47,Derl1,Stt3b,Fbxl15,Rnf126,Kctd6,Usp13,Syvn1,Rnf6,Lonp1,Fbxl22,Spsb1,Rnf34,Fbxl14,Edem2,Arrb1,Selenos,Derl2,Edem1,Wdr81,Rnf43,Bag2,Qrich2,Rnf144b,Usp49,Trib3,Erlin2,Rnf…
14_Member	GO Biological Processes	GO:0090092	regulation of transmembrane receptor protein serine/threonine kinase signaling pathway	-4.47601	-2.72532	35/248	11479,11482,12389,12562,13805,14725,14828,16007,16202,16322,16948,17127,17128,17130,17131,17684,19664,20482,21804,21825,22433,56213,56440,66313,68431,69260,80288,83554,114716,217342,229285,235505,244152,246154,329506	Acvr1b,Acvrl1,Cav1,Cdh5,Eng,Lrp2,Hspa5,Ccn1,Ilk,Inha,Lox,Smad3,Smad4,Smad6,Smad7,Cited2,Rbpj,Skil,Tgfb1i1,Thbs1,Xbp1,Htra1,Snx1,Smurf2,Fbxl15,Ing2,Bcl9l,Fstl3,Spred2,Ube2o,Spg20,Cd109,Tsku,Vasn,Ctdspl2
12_Member	GO Biological Processes	GO:0006511	ubiquitin-dependent protein catabolic process	-4.46755	-2.71916	68/606	12389,13198,13853,14083,14828,17131,17246,19823,20338,20439,20620,20844,21804,21929,22027,22393,22433,23807,24017,27362,28199,30843,30940,30945,50721,50788,50789,52231,56228,56637,56791,56812,64209,66212,66313,66771,67163,67819,68292,68431,70294,71393,72607,74126,74132,74165,74646,80751,101358,108687,109689,109815,116891,192193,192652,207742,213539,217341,218215,224836,228775,244373,268291,268470…	Cav1,Ddit3,Epm2a,Ptk2,Hspa5,Smad7,Mdm2,Rnf7,Sel1l,Siah2,Plk2,Stam,Tgfb1i1,Tnfaip3,Hsp90b1,Wfs1,Xbp1,Arih2,Rnf13,Dnajb9,Dcaf11,Fbxl12,Usp25,Rnf19a,Sirt6,Fbxl8,Fbxl3,Ankzf1,Ube2j1,Gsk3b,Ube2l6,Dnajb2,Herpud1,Sec61b,Smurf2,Gid4,Ccdc47,Derl1,Stt3b,Fbxl15,Rnf126,Kctd6,Usp13,Syvn1,Rnf6,Fbxl22,Spsb1,Rnf34,Fbxl14,Edem2,Arrb1,Selenos,Derl2,Edem1,Wdr81,Rnf43,Bag2,Qrich2,Rnf144b,Usp49,Trib3,Erlin2,Rnf217,Ub…
4_Member	GO Biological Processes	GO:0043467	regulation of generation of precursor metabolites and energy	-4.44908	-2.70325	23/134	11639,11848,11977,12176,12865,14447,14583,15558,15937,17319,17869,18648,18655,19046,20411,50721,54403,56312,66129,66494,74747,105651,109042	Ak4,Rhoa,Atp7a,Bnip3,Cox7a1,Gapdhs,Gfpt1,Htr2a,Ier3,Mif,Myc,Pgam1,Pgk1,Ppp1cb,Sorbs1,Sirt6,Slc4a4,Nupr1,Prxl2c,Prelid1,Ddit4,Ppp1r3e,Cavin3
10_Member	GO Biological Processes	GO:0048661	positive regulation of smooth muscle cell proliferation	-4.43169	-2.68714	20/108	13614,14083,14609,15200,15368,15902,16001,16476,17246,17869,19225,19664,20416,21825,22034,22339,56637,59027,100017,233571	Edn1,Ptk2,Gja1,Hbegf,Hmox1,Id2,Igf1r,Jun,Mdm2,Myc,Ptgs2,Rbpj,Shc1,Thbs1,Traf6,Vegfa,Gsk3b,Nampt,Ldlrap1,P2ry6
2_Member	GO Biological Processes	GO:1902905	positive regulation of supramolecular fiber organization	-4.42293	-2.67967	30/200	11840,11848,12389,12576,12985,13614,14158,14219,16423,16885,17127,17913,20947,20971,22003,26401,56193,56431,57748,66898,68166,83679,93689,104252,118449,192176,234094,260409,434204,623781	Arf1,Rhoa,Cav1,Cdkn1b,Csf3,Edn1,Fer,Ccn2,Cd47,Limk1,Smad3,Myo1c,Swap70,Sdc4,Tpm1,Map3k1,Plek,Dstn,Jmy,Baiap2l1,Spire1,Pde4dip,Lmod1,Cdc42ep2,Synpo2,Flna,Arhgef10,Cdc42ep3,Whamm,Gm14137
2_Member	GO Biological Processes	GO:0030832	regulation of actin filament length	-4.35275	-2.61963	29/192	11840,11848,12985,13829,14158,17886,17913,19240,20947,22003,23897,26401,27360,50875,50918,56193,56431,57748,66898,68166,93689,102774,104252,225288,260409,268970,277360,434204,623781	Arf1,Rhoa,Csf3,Dmtn,Fer,Myh9,Myo1c,Tmsb10,Swap70,Tpm1,Hax1,Map3k1,Add3,Tmod3,Myadm,Plek,Dstn,Jmy,Baiap2l1,Spire1,Lmod1,Bbs4,Cdc42ep2,Fhod3,Cdc42ep3,Arhgap28,Prex1,Whamm,Gm14137
4_Member	GO Biological Processes	GO:0046434	organophosphate catabolic process	-4.32702	-2.59748	32/222	11674,13806,13807,14433,14447,14635,14751,15275,15277,15558,15937,16828,17319,17869,18641,18648,18655,18746,18806,21991,50721,54403,56312,56421,66129,74747,193742,216019,433182,666488,100039229,100042427	Aldoa,Eno1,Eno2,Gapdh,Gapdhs,Galk1,Gpi1,Hk1,Hk2,Htr2a,Ier3,Ldha,Mif,Myc,Pfkl,Pgam1,Pgk1,Pkm,Pld2,Tpi1,Sirt6,Slc4a4,Nupr1,Pfkp,Prxl2c,Ddit4,Abhd16a,Hkdc1,Eno1b,Gm15294,Gm10358,Gm3839
10_Member	GO Biological Processes	GO:1904705	regulation of vascular smooth muscle cell proliferation	-4.28863	-2.56399	13/54	12575,12576,12797,13614,14609,15368,16153,16476,17246,17260,30878,100017,233571	Cdkn1a,Cdkn1b,Cnn1,Edn1,Gja1,Hmox1,Il10,Jun,Mdm2,Mef2c,Apln,Ldlrap1,P2ry6
10_Member	GO Biological Processes	GO:1990874	vascular smooth muscle cell proliferation	-4.28863	-2.56399	13/54	12575,12576,12797,13614,14609,15368,16153,16476,17246,17260,30878,100017,233571	Cdkn1a,Cdkn1b,Cnn1,Edn1,Gja1,Hmox1,Il10,Jun,Mdm2,Mef2c,Apln,Ldlrap1,P2ry6
12_Member	GO Biological Processes	GO:0043632	modification-dependent macromolecule catabolic process	-4.25776	-2.53796	69/627	12389,13198,13853,14083,14828,17131,17246,19823,20338,20439,20620,20844,21804,21929,22027,22393,22433,23807,24017,27362,28199,30843,30940,30945,50721,50788,50789,52231,56228,56637,56791,56812,64209,66212,66313,66771,67163,67819,68292,68431,70294,71393,72607,74126,74132,74142,74165,74646,80751,101358,108687,109689,109815,116891,192193,192652,207742,213539,217341,218215,224836,228775,244373,268291,…	Cav1,Ddit3,Epm2a,Ptk2,Hspa5,Smad7,Mdm2,Rnf7,Sel1l,Siah2,Plk2,Stam,Tgfb1i1,Tnfaip3,Hsp90b1,Wfs1,Xbp1,Arih2,Rnf13,Dnajb9,Dcaf11,Fbxl12,Usp25,Rnf19a,Sirt6,Fbxl8,Fbxl3,Ankzf1,Ube2j1,Gsk3b,Ube2l6,Dnajb2,Herpud1,Sec61b,Smurf2,Gid4,Ccdc47,Derl1,Stt3b,Fbxl15,Rnf126,Kctd6,Usp13,Syvn1,Rnf6,Lonp1,Fbxl22,Spsb1,Rnf34,Fbxl14,Edem2,Arrb1,Selenos,Derl2,Edem1,Wdr81,Rnf43,Bag2,Qrich2,Rnf144b,Usp49,Trib3,Erlin2,Rnf…
6_Member	GO Biological Processes	GO:0010594	regulation of endothelial cell migration	-4.23629	-2.52127	26/166	11482,11541,11745,11818,11848,11852,12215,12317,12927,13636,14751,15368,16600,17260,19225,20620,20692,20855,21825,22339,23871,56233,69216,79221,230738,240185	Acvrl1,Adora2b,Anxa3,Apoh,Rhoa,Rhob,Bsg,Calr,Bcar1,Efna1,Gpi1,Hmox1,Klf4,Mef2c,Ptgs2,Plk2,Sparc,Stc1,Thbs1,Vegfa,Ets1,Hdac7,Svbp,Hdac9,Zc3h12a,Jcad
2_Member	GO Biological Processes	GO:0008154	actin polymerization or depolymerization	-4.17555	-2.47802	31/216	11840,11848,12985,13829,14158,17886,17913,19240,20947,22003,23897,26401,27360,27361,50875,50918,56193,56431,57748,66898,68166,93689,102774,104252,225288,260409,268970,277360,320878,434204,623781	Arf1,Rhoa,Csf3,Dmtn,Fer,Myh9,Myo1c,Tmsb10,Swap70,Tpm1,Hax1,Map3k1,Add3,Msrb1,Tmod3,Myadm,Plek,Dstn,Jmy,Baiap2l1,Spire1,Lmod1,Bbs4,Cdc42ep2,Fhod3,Cdc42ep3,Arhgap28,Prex1,Mical2,Whamm,Gm14137
8_Member	GO Biological Processes	GO:0061041	regulation of wound healing	-4.17125	-2.47486	25/158	11465,11475,11551,11818,12258,12306,12389,12575,12576,13829,14062,14083,14609,15200,16412,17127,17886,18787,19015,21824,21825,22433,56193,76499,235505	Actg1,Acta2,Adra2a,Apoh,Serping1,Anxa2,Cav1,Cdkn1a,Cdkn1b,Dmtn,F2r,Ptk2,Gja1,Hbegf,Itgb1,Smad3,Myh9,Serpine1,Ppard,Thbd,Thbs1,Xbp1,Plek,Clasp2,Cd109
4_Member	GO Biological Processes	GO:0051193	regulation of cofactor metabolic process	-4.14638	-2.45453	16/79	14447,15558,15937,17319,17869,18648,26570,50721,54403,56312,66129,69634,74747,107029,228026,236900	Gapdhs,Htr2a,Ier3,Mif,Myc,Pgam1,Slc7a11,Sirt6,Slc4a4,Nupr1,Prxl2c,Clybl,Ddit4,Me2,Pdk1,Pdk3
14_Member	GO Biological Processes	GO:0030512	negative regulation of transforming growth factor beta receptor signaling pathway	-4.14474	-2.45402	15/71	12389,14828,17130,17131,20482,21804,22433,56213,56440,66313,80288,114716,235505,244152,246154	Cav1,Hspa5,Smad6,Smad7,Skil,Tgfb1i1,Xbp1,Htra1,Snx1,Smurf2,Bcl9l,Spred2,Cd109,Tsku,Vasn
4_Member	GO Biological Processes	GO:1903578	regulation of ATP metabolic process	-4.12305	-2.43569	18/96	11639,11848,11977,12257,12865,14447,15558,15937,17319,17869,18648,18655,26395,50721,54403,56312,66129,74747	Ak4,Rhoa,Atp7a,Tspo,Cox7a1,Gapdhs,Htr2a,Ier3,Mif,Myc,Pgam1,Pgk1,Map2k1,Sirt6,Slc4a4,Nupr1,Prxl2c,Ddit4
6_Member	GO Biological Processes	GO:0010634	positive regulation of epithelial cell migration	-4.1076	-2.42468	24/150	11541,11745,11852,12215,12317,12927,14751,15200,15368,15586,16476,18787,19225,20620,20692,21825,22339,23871,56233,76499,79221,230738,240185,384009	Adora2b,Anxa3,Rhob,Bsg,Calr,Bcar1,Gpi1,Hbegf,Hmox1,Hyal1,Jun,Serpine1,Ptgs2,Plk2,Sparc,Thbs1,Vegfa,Ets1,Hdac7,Clasp2,Hdac9,Zc3h12a,Jcad,Glipr2
2_Member	GO Biological Processes	GO:0032271	regulation of protein polymerization	-4.10056	-2.41874	32/228	11840,11848,12389,12562,12576,12985,13829,14158,17886,17913,19240,22003,22153,23897,26401,27360,50875,50918,57748,66898,68166,76499,83679,93689,102774,104252,225288,260409,268970,277360,434204,623781	Arf1,Rhoa,Cav1,Cdh5,Cdkn1b,Csf3,Dmtn,Fer,Myh9,Myo1c,Tmsb10,Tpm1,Tubb4a,Hax1,Map3k1,Add3,Tmod3,Myadm,Jmy,Baiap2l1,Spire1,Clasp2,Pde4dip,Lmod1,Bbs4,Cdc42ep2,Fhod3,Cdc42ep3,Arhgap28,Prex1,Whamm,Gm14137
17_Member	GO Biological Processes	GO:1904292	regulation of ERAD pathway	-4.05154	-2.37629	9/29	12389,30940,56228,64209,72607,76892,108687,116891,192193	Cav1,Usp25,Ube2j1,Herpud1,Usp13,Rnft1,Edem2,Derl2,Edem1
14_Member	GO Biological Processes	GO:0090287	regulation of cellular response to growth factor stimulus	-4.04204	-2.36787	37/281	11482,12389,12562,13805,14205,14725,14828,16007,16202,16948,17127,17128,17130,17131,17684,17913,19664,20482,21804,21825,22433,30878,56213,56440,66313,68431,69260,80288,83554,114716,217342,229285,235505,240185,244152,246154,329506	Acvrl1,Cav1,Cdh5,Eng,Vegfd,Lrp2,Hspa5,Ccn1,Ilk,Lox,Smad3,Smad4,Smad6,Smad7,Cited2,Myo1c,Rbpj,Skil,Tgfb1i1,Thbs1,Xbp1,Apln,Htra1,Snx1,Smurf2,Fbxl15,Ing2,Bcl9l,Fstl3,Spred2,Ube2o,Spg20,Cd109,Jcad,Tsku,Vasn,Ctdspl2
20_Member	GO Biological Processes	GO:0055002	striated muscle cell development	-4.03352	-2.36103	28/190	11459,11465,13007,13614,14200,16412,16669,16948,17128,17260,22339,24052,24131,26556,26903,50875,56637,59006,68016,68794,79221,93689,103806,108655,193385,225288,226041,415115	Acta1,Actg1,Csrp1,Edn1,Fhl2,Itgb1,Krt19,Lox,Smad4,Mef2c,Vegfa,Sgcd,Ldb3,Homer1,Dysf,Tmod3,Gsk3b,Myoz2,Cavin4,Flnc,Hdac9,Lmod1,Maml1,Foxp1,Ripor2,Fhod3,Pgm5,Neurl2
14_Member	GO Biological Processes	GO:1903845	negative regulation of cellular response to transforming growth factor beta stimulus	-3.99921	-2.33323	15/73	12389,14828,17130,17131,20482,21804,22433,56213,56440,66313,80288,114716,235505,244152,246154	Cav1,Hspa5,Smad6,Smad7,Skil,Tgfb1i1,Xbp1,Htra1,Snx1,Smurf2,Bcl9l,Spred2,Cd109,Tsku,Vasn
2_Member	GO Biological Processes	GO:0030833	regulation of actin filament polymerization	-3.97364	-2.31333	26/172	11840,11848,12985,13829,14158,17886,17913,19240,22003,23897,26401,27360,50875,50918,57748,66898,68166,93689,102774,104252,225288,260409,268970,277360,434204,623781	Arf1,Rhoa,Csf3,Dmtn,Fer,Myh9,Myo1c,Tmsb10,Tpm1,Hax1,Map3k1,Add3,Tmod3,Myadm,Jmy,Baiap2l1,Spire1,Lmod1,Bbs4,Cdc42ep2,Fhod3,Cdc42ep3,Arhgap28,Prex1,Whamm,Gm14137
10_Member	GO Biological Processes	GO:1904706	negative regulation of vascular smooth muscle cell proliferation	-3.95993	-2.30171	7/18	12575,12576,12797,15368,16153,17260,30878	Cdkn1a,Cdkn1b,Cnn1,Hmox1,Il10,Mef2c,Apln
4_Member	GO Biological Processes	GO:0043470	regulation of carbohydrate catabolic process	-3.94491	-2.29599	13/58	14447,15558,15937,17319,17869,18648,19046,50721,54403,56312,66129,74747,105651	Gapdhs,Htr2a,Ier3,Mif,Myc,Pgam1,Ppp1cb,Sirt6,Slc4a4,Nupr1,Prxl2c,Ddit4,Ppp1r3e
6_Member	GO Biological Processes	GO:1903672	positive regulation of sprouting angiogenesis	-3.87362	-2.23179	11/44	15368,16153,16451,16600,18746,19225,20620,22339,56233,79221,240185	Hmox1,Il10,Jak1,Klf4,Pkm,Ptgs2,Plk2,Vegfa,Hdac7,Hdac9,Jcad
4_Member	GO Biological Processes	GO:0055086	nucleobase-containing small molecule metabolic process	-3.86368	-2.22386	69/646	11541,11565,11639,11674,11717,11848,11977,12257,12457,12764,12865,13478,13806,13807,14433,14447,14583,14635,14751,15275,15277,15356,15558,15937,16498,16828,17319,17869,18126,18158,18641,18648,18655,18746,21991,22235,23917,23972,26395,26897,50721,54403,54683,55990,56312,56421,59027,66129,67800,68646,71872,72269,74080,74747,76055,78330,107029,171210,214133,216019,216558,228026,236900,268566,353172,…	Adora2b,Adssl1,Ak4,Aldoa,Ampd3,Rhoa,Atp7a,Tspo,Noct,Cmas,Cox7a1,Dpagt1,Eno1,Eno2,Gapdh,Gapdhs,Gfpt1,Galk1,Gpi1,Hk1,Hk2,Hmgcl,Htr2a,Ier3,Kcnab2,Ldha,Mif,Myc,Nos2,Nppb,Pfkl,Pgam1,Pgk1,Pkm,Tpi1,Ugdh,Impdh1,Papss2,Map2k1,Acot1,Sirt6,Slc4a4,Prdx5,Fmo2,Nupr1,Pfkp,Nampt,Prxl2c,Dgat2,Nadk2,Aox4,Cda,Nmnat3,Ddit4,Oga,Ndufv3,Me2,Acot2,Tet2,Hkdc1,Ugp2,Pdk1,Pdk3,Gphn,Gars,Eno1b,Gm15294,Gm10358,Gm3839
12_Member	GO Biological Processes	GO:0043161	proteasome-mediated ubiquitin-dependent protein catabolic process	-3.85924	-2.22042	48/406	12389,13198,13853,14828,17131,17246,20338,20439,20620,22027,22393,23807,27362,28199,30843,30945,50721,50788,50789,52231,56228,56637,56812,64209,66212,66313,66771,67163,67819,68292,68431,70294,74126,74165,74646,80751,101358,108687,109689,109815,116891,192193,213539,218215,228775,244373,268291,330171	Cav1,Ddit3,Epm2a,Hspa5,Smad7,Mdm2,Sel1l,Siah2,Plk2,Hsp90b1,Wfs1,Arih2,Dnajb9,Dcaf11,Fbxl12,Rnf19a,Sirt6,Fbxl8,Fbxl3,Ankzf1,Ube2j1,Gsk3b,Dnajb2,Herpud1,Sec61b,Smurf2,Gid4,Ccdc47,Derl1,Stt3b,Fbxl15,Rnf126,Syvn1,Fbxl22,Spsb1,Rnf34,Fbxl14,Edem2,Arrb1,Selenos,Derl2,Edem1,Bag2,Rnf144b,Trib3,Erlin2,Rnf217,Kctd10
2_Member	GO Biological Processes	GO:0051495	positive regulation of cytoskeleton organization	-3.84287	-2.20803	31/225	11840,11848,12389,12576,12985,13614,14158,14219,16423,16885,17127,17913,20947,20971,22003,23897,26401,56193,56431,57748,66898,68166,83679,93689,104252,118449,192176,234094,260409,434204,623781	Arf1,Rhoa,Cav1,Cdkn1b,Csf3,Edn1,Fer,Ccn2,Cd47,Limk1,Smad3,Myo1c,Swap70,Sdc4,Tpm1,Hax1,Map3k1,Plek,Dstn,Jmy,Baiap2l1,Spire1,Pde4dip,Lmod1,Cdc42ep2,Synpo2,Flna,Arhgef10,Cdc42ep3,Whamm,Gm14137
4_Member	GO Biological Processes	GO:0009117	nucleotide metabolic process	-3.81007	-2.17818	62/567	11541,11565,11639,11674,11717,11848,11977,12257,12457,12865,13806,13807,14433,14447,14635,14751,15275,15277,15356,15558,15937,16498,16828,17319,17869,18126,18158,18641,18648,18655,18746,21991,23917,23972,26395,26897,50721,54403,54683,55990,56312,56421,59027,66129,67800,68646,72269,74080,74747,76055,78330,107029,171210,216019,228026,236900,268566,353172,433182,666488,100039229,100042427	Adora2b,Adssl1,Ak4,Aldoa,Ampd3,Rhoa,Atp7a,Tspo,Noct,Cox7a1,Eno1,Eno2,Gapdh,Gapdhs,Galk1,Gpi1,Hk1,Hk2,Hmgcl,Htr2a,Ier3,Kcnab2,Ldha,Mif,Myc,Nos2,Nppb,Pfkl,Pgam1,Pgk1,Pkm,Tpi1,Impdh1,Papss2,Map2k1,Acot1,Sirt6,Slc4a4,Prdx5,Fmo2,Nupr1,Pfkp,Nampt,Prxl2c,Dgat2,Nadk2,Cda,Nmnat3,Ddit4,Oga,Ndufv3,Me2,Acot2,Hkdc1,Pdk1,Pdk3,Gphn,Gars,Eno1b,Gm15294,Gm10358,Gm3839
19_Member	GO Biological Processes	GO:2001242	regulation of intrinsic apoptotic signaling pathway	-3.7768	-2.1498	25/167	12282,12389,12778,12913,13198,17246,17319,18453,19225,20482,20613,22393,22433,26395,28135,56312,64209,67397,74126,76072,108705,109815,110213,170770,217558	Hyou1,Cav1,Ackr3,Creb3,Ddit3,Mdm2,Mif,P4hb,Ptgs2,Skil,Snai1,Wfs1,Xbp1,Map2k1,Cep63,Nupr1,Herpud1,Erp29,Syvn1,Rnf183,Pttg1ip,Selenos,Tmbim6,Bbc3,G2e3
18_Member	GO Biological Processes	GO:0018208	peptidyl-proline modification	-3.7703	-2.14427	10/38	14226,18087,18451,18452,18453,50527,66617,67475,112405,112407	Fkbp1b,Nktr,P4ha1,P4ha2,P4hb,Ero1a,Ntmt1,Ero1b,Egln1,Egln3
4_Member	GO Biological Processes	GO:0006163	purine nucleotide metabolic process	-3.75531	-2.13217	52/455	11541,11565,11639,11674,11717,11848,11977,12257,12865,13806,13807,14433,14447,14635,14751,15275,15277,15356,15558,15937,16828,17319,17869,18126,18158,18641,18648,18655,18746,21991,23917,23972,26395,26897,50721,54403,56312,56421,66129,67800,74747,76055,78330,171210,216019,228026,236900,268566,433182,666488,100039229,100042427	Adora2b,Adssl1,Ak4,Aldoa,Ampd3,Rhoa,Atp7a,Tspo,Cox7a1,Eno1,Eno2,Gapdh,Gapdhs,Galk1,Gpi1,Hk1,Hk2,Hmgcl,Htr2a,Ier3,Ldha,Mif,Myc,Nos2,Nppb,Pfkl,Pgam1,Pgk1,Pkm,Tpi1,Impdh1,Papss2,Map2k1,Acot1,Sirt6,Slc4a4,Nupr1,Pfkp,Prxl2c,Dgat2,Ddit4,Oga,Ndufv3,Acot2,Hkdc1,Pdk1,Pdk3,Gphn,Eno1b,Gm15294,Gm10358,Gm3839
7_Member	Reactome Gene Sets	R-MMU-5653656	Vesicle-mediated transport	-3.74681	-2.1256	62/570	11465,11772,11840,11843,12068,12317,14569,14609,14621,14725,15200,16565,17957,18476,19324,19346,20333,20408,20692,20844,20932,21787,21987,22027,22142,22153,50907,53598,54161,56041,56358,56395,56455,59042,66111,66251,66682,66890,66913,67091,67511,67602,67790,69608,72121,72685,73094,98732,100017,105785,106572,109689,192188,213827,224630,225870,227648,229541,232946,235416,245638,381605	Actg1,Ap2a2,Arf1,Arf4,Bet1,Calr,Gdi2,Gja1,Gjb4,Lrp2,Hbegf,Kif21b,Napb,Pafah1b3,Rab1a,Rab6a,Sec22b,Sh3gl3,Sparc,Stam,Surf4,Tfg,Tpd52l1,Hsp90b1,Tuba1a,Tubb4a,Preb,Dctn3,Copg1,Uso1,Copz2,Tmem115,Dynll1,Cope,Tmed3,Arfgap3,Trappc5,Lman2,Kdelr2,Trappc6a,Tmed9,Necap1,Rab39b,Sec24d,Dennd2d,Dnajc6,Sgip1,Rab3gap2,Ldlrap1,Kdelr3,Rab31,Arrb1,Stab2,Arcn1,Bnip1,Rin1,Sec16a,Dennd4b,Bloc1s3,Lman1l,Tbc1d8b,Tbc1d2
2_Member	GO Biological Processes	GO:0030041	actin filament polymerization	-3.72272	-2.10817	27/188	11840,11848,12985,13829,14158,17886,17913,19240,22003,23897,26401,27360,27361,50875,50918,57748,66898,68166,93689,102774,104252,225288,260409,268970,277360,434204,623781	Arf1,Rhoa,Csf3,Dmtn,Fer,Myh9,Myo1c,Tmsb10,Tpm1,Hax1,Map3k1,Add3,Msrb1,Tmod3,Myadm,Jmy,Baiap2l1,Spire1,Lmod1,Bbs4,Cdc42ep2,Fhod3,Cdc42ep3,Arhgap28,Prex1,Whamm,Gm14137
6_Member	GO Biological Processes	GO:0010595	positive regulation of endothelial cell migration	-3.71641	-2.1028	18/103	11541,11745,11852,12215,12317,12927,14751,15368,19225,20620,20692,21825,22339,23871,56233,79221,230738,240185	Adora2b,Anxa3,Rhob,Bsg,Calr,Bcar1,Gpi1,Hmox1,Ptgs2,Plk2,Sparc,Thbs1,Vegfa,Ets1,Hdac7,Hdac9,Zc3h12a,Jcad
14_Member	GO Biological Processes	GO:0090101	negative regulation of transmembrane receptor protein serine/threonine kinase signaling pathway	-3.66979	-2.06272	20/122	12389,13805,14725,14828,17130,17131,20482,21804,22433,56213,56440,66313,80288,83554,114716,229285,235505,244152,246154,329506	Cav1,Eng,Lrp2,Hspa5,Smad6,Smad7,Skil,Tgfb1i1,Xbp1,Htra1,Snx1,Smurf2,Bcl9l,Fstl3,Spred2,Spg20,Cd109,Tsku,Vasn,Ctdspl2
19_Member	GO Biological Processes	GO:2001243	negative regulation of intrinsic apoptotic signaling pathway	-3.67062	-2.06272	17/95	12282,12778,12913,17246,17319,19225,20613,22393,22433,26395,28135,64209,74126,108705,109815,110213,217558	Hyou1,Ackr3,Creb3,Mdm2,Mif,Ptgs2,Snai1,Wfs1,Xbp1,Map2k1,Cep63,Herpud1,Syvn1,Pttg1ip,Selenos,Tmbim6,G2e3
6_Member	GO Biological Processes	GO:0090049	regulation of cell migration involved in sprouting angiogenesis	-3.66876	-2.06262	10/39	11848,15368,16600,19225,20620,21825,22339,56233,79221,240185	Rhoa,Hmox1,Klf4,Ptgs2,Plk2,Thbs1,Vegfa,Hdac7,Hdac9,Jcad
4_Member	GO Biological Processes	GO:0006753	nucleoside phosphate metabolic process	-3.64321	-2.03892	62/575	11541,11565,11639,11674,11717,11848,11977,12257,12457,12865,13806,13807,14433,14447,14635,14751,15275,15277,15356,15558,15937,16498,16828,17319,17869,18126,18158,18641,18648,18655,18746,21991,23917,23972,26395,26897,50721,54403,54683,55990,56312,56421,59027,66129,67800,68646,72269,74080,74747,76055,78330,107029,171210,216019,228026,236900,268566,353172,433182,666488,100039229,100042427	Adora2b,Adssl1,Ak4,Aldoa,Ampd3,Rhoa,Atp7a,Tspo,Noct,Cox7a1,Eno1,Eno2,Gapdh,Gapdhs,Galk1,Gpi1,Hk1,Hk2,Hmgcl,Htr2a,Ier3,Kcnab2,Ldha,Mif,Myc,Nos2,Nppb,Pfkl,Pgam1,Pgk1,Pkm,Tpi1,Impdh1,Papss2,Map2k1,Acot1,Sirt6,Slc4a4,Prdx5,Fmo2,Nupr1,Pfkp,Nampt,Prxl2c,Dgat2,Nadk2,Cda,Nmnat3,Ddit4,Oga,Ndufv3,Me2,Acot2,Hkdc1,Pdk1,Pdk3,Gphn,Gars,Eno1b,Gm15294,Gm10358,Gm3839
4_Member	GO Biological Processes	GO:0009150	purine ribonucleotide metabolic process	-3.63989	-2.03652	49/426	11565,11639,11674,11717,11848,11977,12257,12865,13806,13807,14433,14447,14635,14751,15275,15277,15356,15558,15937,16828,17319,17869,18158,18641,18648,18655,18746,21991,23917,23972,26395,26897,50721,54403,56312,56421,66129,67800,74747,78330,171210,216019,228026,236900,268566,433182,666488,100039229,100042427	Adssl1,Ak4,Aldoa,Ampd3,Rhoa,Atp7a,Tspo,Cox7a1,Eno1,Eno2,Gapdh,Gapdhs,Galk1,Gpi1,Hk1,Hk2,Hmgcl,Htr2a,Ier3,Ldha,Mif,Myc,Nppb,Pfkl,Pgam1,Pgk1,Pkm,Tpi1,Impdh1,Papss2,Map2k1,Acot1,Sirt6,Slc4a4,Nupr1,Pfkp,Prxl2c,Dgat2,Ddit4,Ndufv3,Acot2,Hkdc1,Pdk1,Pdk3,Gphn,Eno1b,Gm15294,Gm10358,Gm3839
20_Member	GO Biological Processes	GO:0045214	sarcomere organization	-3.59937	-2.00148	11/47	11465,13007,13614,16412,16669,17260,24131,59006,108655,225288,415115	Actg1,Csrp1,Edn1,Itgb1,Krt19,Mef2c,Ldb3,Myoz2,Foxp1,Fhod3,Neurl2
4_Member	Reactome Gene Sets	R-MMU-71387	Metabolism of carbohydrates	-3.58168	-1.98481	34/264	11674,13806,13807,14385,14433,14447,14635,14751,14936,15212,15275,15277,15586,18641,18648,18655,18746,20525,20970,20971,21991,23972,56421,66681,72124,72297,74185,77559,170768,192188,216558,217119,319901,433182	Aldoa,Eno1,Eno2,Slc37a4,Gapdh,Gapdhs,Galk1,Gpi1,Gys1,Hexb,Hk1,Hk2,Hyal1,Pfkl,Pgam1,Pgk1,Pkm,Slc2a1,Sdc3,Sdc4,Tpi1,Papss2,Pfkp,Pgm2,Seh1l,B3gnt3,Gbe1,Agl,Pfkfb3,Stab2,Ugp2,Xylt2,Dsel,Eno1b
6_Member	GO Biological Processes	GO:0002040	sprouting angiogenesis	-3.57277	-1.97941	20/124	11848,13805,14205,14254,15368,16153,16412,16451,16598,16600,18654,18746,19225,20620,21825,22339,56233,79221,107817,240185	Rhoa,Eng,Vegfd,Flt1,Hmox1,Il10,Itgb1,Jak1,Klf2,Klf4,Pgf,Pkm,Ptgs2,Plk2,Thbs1,Vegfa,Hdac7,Hdac9,Jmjd6,Jcad
12_Member	GO Biological Processes	GO:1903362	regulation of cellular protein catabolic process	-3.56462	-1.97582	33/254	12306,12389,12520,13636,13853,14083,17131,17246,20620,21929,22433,23807,30940,30945,50721,56228,56312,56637,56812,64209,72607,76892,108687,108705,116891,192193,213539,217341,218215,228775,232334,246133,268291	Anxa2,Cav1,Cd81,Efna1,Epm2a,Ptk2,Smad7,Mdm2,Plk2,Tnfaip3,Xbp1,Arih2,Usp25,Rnf19a,Sirt6,Ube2j1,Nupr1,Gsk3b,Dnajb2,Herpud1,Usp13,Rnft1,Edem2,Pttg1ip,Derl2,Edem1,Bag2,Qrich2,Rnf144b,Trib3,Vgll4,Kcne2,Rnf217
17_Member	GO Biological Processes	GO:1904294	positive regulation of ERAD pathway	-3.53724	-1.95803	6/15	12389,64209,72607,76892,108687,192193	Cav1,Herpud1,Usp13,Rnft1,Edem2,Edem1
4_Member	GO Biological Processes	GO:0006110	regulation of glycolytic process	-3.51361	-1.93662	11/48	14447,15558,15937,17319,17869,18648,50721,54403,56312,66129,74747	Gapdhs,Htr2a,Ier3,Mif,Myc,Pgam1,Sirt6,Slc4a4,Nupr1,Prxl2c,Ddit4
2_Member	GO Biological Processes	GO:0010638	positive regulation of organelle organization	-3.50854	-1.93366	65/617	11840,11848,12176,12306,12389,12576,12985,13614,13870,14086,14158,14219,15277,16001,16423,16468,16885,17127,17128,17913,18571,20787,20932,20947,20971,21454,22003,22339,22433,22724,23897,26401,50721,52463,56193,56431,56455,56637,56772,57748,66898,67511,67749,68166,69260,70186,72333,75302,81703,83679,93689,98732,102774,104252,109689,114602,118449,170770,192176,225876,230872,234094,260409,434204,623…	Arf1,Rhoa,Bnip3,Anxa2,Cav1,Cdkn1b,Csf3,Edn1,Ercc1,Fscn1,Fer,Ccn2,Hk2,Igf1r,Cd47,Jarid2,Limk1,Smad3,Smad4,Myo1c,Pdcd6ip,Srebf1,Surf4,Swap70,Sdc4,Tcp1,Tpm1,Vegfa,Xbp1,Zbtb7b,Hax1,Map3k1,Sirt6,Tet1,Plek,Dstn,Dynll1,Gsk3b,Mllt11,Jmy,Baiap2l1,Tmed9,Mgarp,Spire1,Ing2,Fam162a,Palld,Asxl2,Jdp2,Pde4dip,Lmod1,Rab3gap2,Bbs4,Cdc42ep2,Arrb1,Zmynd10,Synpo2,Bbc3,Flna,Kdm2a,Crocc,Arhgef10,Cdc42ep3,Whamm,Gm14137
11_Member	GO Biological Processes	GO:0048638	regulation of developmental growth	-3.50711	-1.93309	47/409	12575,12576,13614,14083,14239,14255,14601,14609,16001,16202,16468,16526,16885,17131,17260,17684,17967,18712,18787,19015,19206,19664,20187,20354,20355,20359,20562,20856,22339,22431,26456,28146,50523,56637,64010,73094,74132,76499,102774,108655,211652,229285,232334,239790,243743,382018,382253	Cdkn1a,Cdkn1b,Edn1,Ptk2,Foxs1,Flt3,Ghrh,Gja1,Igf1r,Ilk,Jarid2,Kcnk2,Limk1,Smad7,Mef2c,Cited2,Ncam1,Pim1,Serpine1,Ppard,Ptch1,Rbpj,Ryk,Sema4d,Sema4f,Sema6b,Slit1,Stc2,Vegfa,Wt1,Sema4g,Serp1,Lats2,Gsk3b,Sav1,Sgip1,Rnf6,Clasp2,Bbs4,Foxp1,Wwc1,Spg20,Vgll4,Ostn,Plxna4,Unc13a,Cdkl5
2_Member	GO Biological Processes	GO:0043254	regulation of protein complex assembly	-3.47925	-1.91036	54/490	11840,11848,12389,12557,12562,12576,12985,13685,13829,13870,14086,14158,14283,16475,16476,16854,17130,17869,17886,17913,17957,17967,19240,21833,21899,22003,22153,22249,22339,23897,26401,27360,50875,50907,50918,56193,56637,57748,66898,68166,72333,76499,83679,93689,102774,104252,170770,225288,260409,268970,277360,382018,434204,623781	Arf1,Rhoa,Cav1,Cdh17,Cdh5,Cdkn1b,Csf3,Eif4ebp1,Dmtn,Ercc1,Fscn1,Fer,Fosl1,Ajuba,Jun,Lgals3,Smad6,Myc,Myh9,Myo1c,Napb,Ncam1,Tmsb10,Thra,Tlr6,Tpm1,Tubb4a,Unc13b,Vegfa,Hax1,Map3k1,Add3,Tmod3,Preb,Myadm,Plek,Gsk3b,Jmy,Baiap2l1,Spire1,Palld,Clasp2,Pde4dip,Lmod1,Bbs4,Cdc42ep2,Bbc3,Fhod3,Cdc42ep3,Arhgap28,Prex1,Unc13a,Whamm,Gm14137
6_Member	GO Biological Processes	GO:0090050	positive regulation of cell migration involved in sprouting angiogenesis	-3.47589	-1.9087	7/21	15368,19225,20620,22339,56233,79221,240185	Hmox1,Ptgs2,Plk2,Vegfa,Hdac7,Hdac9,Jcad
7_Member	Reactome Gene Sets	R-MMU-199991	Membrane Trafficking	-3.46567	-1.89933	58/537	11465,11772,11840,11843,12068,14569,14609,14621,14725,15200,16565,17957,18476,19324,19346,20333,20408,20844,20932,21787,21987,22142,22153,50907,53598,54161,56041,56358,56395,56455,59042,66111,66251,66682,66890,66913,67091,67511,67602,67790,69608,72121,72685,73094,98732,100017,105785,106572,109689,213827,224630,225870,227648,229541,232946,235416,245638,381605	Actg1,Ap2a2,Arf1,Arf4,Bet1,Gdi2,Gja1,Gjb4,Lrp2,Hbegf,Kif21b,Napb,Pafah1b3,Rab1a,Rab6a,Sec22b,Sh3gl3,Stam,Surf4,Tfg,Tpd52l1,Tuba1a,Tubb4a,Preb,Dctn3,Copg1,Uso1,Copz2,Tmem115,Dynll1,Cope,Tmed3,Arfgap3,Trappc5,Lman2,Kdelr2,Trappc6a,Tmed9,Necap1,Rab39b,Sec24d,Dennd2d,Dnajc6,Sgip1,Rab3gap2,Ldlrap1,Kdelr3,Rab31,Arrb1,Arcn1,Bnip1,Rin1,Sec16a,Dennd4b,Bloc1s3,Lman1l,Tbc1d8b,Tbc1d2
4_Member	GO Biological Processes	GO:0030811	regulation of nucleotide catabolic process	-3.43047	-1.86581	11/49	14447,15558,15937,17319,17869,18648,50721,54403,56312,66129,74747	Gapdhs,Htr2a,Ier3,Mif,Myc,Pgam1,Sirt6,Slc4a4,Nupr1,Prxl2c,Ddit4
4_Member	KEGG Pathway	ko01200	Carbon metabolism	-3.41453	-1.85655	19/118	11674,12359,13806,13807,14433,14751,15275,15277,18641,18648,18655,18746,21991,56421,67078,107029,107272,216019,433182	Aldoa,Cat,Eno1,Eno2,Gapdh,Gpi1,Hk1,Hk2,Pfkl,Pgam1,Pgk1,Pkm,Tpi1,Pfkp,Pgp,Me2,Psat1,Hkdc1,Eno1b
4_Member	KEGG Pathway	mmu01200	Carbon metabolism	-3.41453	-1.85655	19/118	11674,12359,13806,13807,14433,14751,15275,15277,18641,18648,18655,18746,21991,56421,67078,107029,107272,216019,433182	Aldoa,Cat,Eno1,Eno2,Gapdh,Gpi1,Hk1,Hk2,Pfkl,Pgam1,Pgk1,Pkm,Tpi1,Pfkp,Pgp,Me2,Psat1,Hkdc1,Eno1b
4_Member	GO Biological Processes	GO:0009259	ribonucleotide metabolic process	-3.40551	-1.85166	49/436	11565,11639,11674,11717,11848,11977,12257,12865,13806,13807,14433,14447,14635,14751,15275,15277,15356,15558,15937,16828,17319,17869,18158,18641,18648,18655,18746,21991,23917,23972,26395,26897,50721,54403,56312,56421,66129,67800,74747,78330,171210,216019,228026,236900,268566,433182,666488,100039229,100042427	Adssl1,Ak4,Aldoa,Ampd3,Rhoa,Atp7a,Tspo,Cox7a1,Eno1,Eno2,Gapdh,Gapdhs,Galk1,Gpi1,Hk1,Hk2,Hmgcl,Htr2a,Ier3,Ldha,Mif,Myc,Nppb,Pfkl,Pgam1,Pgk1,Pkm,Tpi1,Impdh1,Papss2,Map2k1,Acot1,Sirt6,Slc4a4,Nupr1,Pfkp,Prxl2c,Dgat2,Ddit4,Ndufv3,Acot2,Hkdc1,Pdk1,Pdk3,Gphn,Eno1b,Gm15294,Gm10358,Gm3839
15_Member	GO Biological Processes	GO:0042110	T cell activation	-3.37695	-1.82961	56/518	11634,11848,11977,11987,12042,12231,12389,12445,12507,12520,12988,13200,14226,14255,14369,14609,14714,15218,16190,16410,16423,16428,16854,17127,17131,17886,19122,19260,19401,20852,20971,21950,22034,22433,22724,23882,54519,56501,59009,66494,74732,74775,75570,94212,104709,107817,108655,171285,192656,193385,208650,230126,230738,232174,268564,277360	Aire,Rhoa,Atp7a,Slc7a1,Bcl10,Btn1a1,Cav1,Ccnd3,Cd5,Cd81,Csk,Ddost,Fkbp1b,Flt3,Fzd7,Gja1,Gnrh1,Foxn1,Il4ra,Itgav,Cd47,Itk,Lgals3,Smad3,Smad7,Myh9,Prnp,Ptpn22,Rara,Stat6,Sdc4,Tnfsf9,Traf6,Xbp1,Zbtb7b,Gadd45g,Apbb1ip,Elf4,Sh3rf1,Prelid1,Stx11,Lmbr1l,Nhej1,Pag1,Pik3r6,Jmjd6,Foxp1,Havcr2,Ripk2,Ripor2,Cblb,Shb,Zc3h12a,Cyp26b1,Zbtb1,Prex1
17_Member	GO Biological Processes	GO:1905898	positive regulation of response to endoplasmic reticulum stress	-3.36464	-1.82053	9/35	12389,17872,22433,64209,72607,76072,76892,108687,192193	Cav1,Ppp1r15a,Xbp1,Herpud1,Usp13,Rnf183,Rnft1,Edem2,Edem1
4_Member	GO Biological Processes	GO:2001169	regulation of ATP biosynthetic process	-3.3542	-1.81249	13/66	11639,14447,15558,15937,17319,17869,18648,26395,50721,54403,56312,66129,74747	Ak4,Gapdhs,Htr2a,Ier3,Mif,Myc,Pgam1,Map2k1,Sirt6,Slc4a4,Nupr1,Prxl2c,Ddit4
8_Member	GO Biological Processes	GO:0090303	positive regulation of wound healing	-3.3542	-1.81249	13/66	11465,11551,11818,13829,14062,14083,15200,16412,18787,19015,21825,22433,56193	Actg1,Adra2a,Apoh,Dmtn,F2r,Ptk2,Hbegf,Itgb1,Serpine1,Ppard,Thbs1,Xbp1,Plek
6_Member	GO Biological Processes	GO:1903670	regulation of sprouting angiogenesis	-3.31715	-1.78256	14/75	11848,15368,16153,16451,16598,16600,18746,19225,20620,21825,22339,56233,79221,240185	Rhoa,Hmox1,Il10,Jak1,Klf2,Klf4,Pkm,Ptgs2,Plk2,Thbs1,Vegfa,Hdac7,Hdac9,Jcad
4_Member	GO Biological Processes	GO:0045981	positive regulation of nucleotide metabolic process	-3.27155	-1.74484	11/51	11541,14447,15558,17319,17869,18126,18655,26395,54403,56312,66129	Adora2b,Gapdhs,Htr2a,Mif,Myc,Nos2,Pgk1,Map2k1,Slc4a4,Nupr1,Prxl2c
4_Member	GO Biological Processes	GO:1900544	positive regulation of purine nucleotide metabolic process	-3.27155	-1.74484	11/51	11541,14447,15558,17319,17869,18126,18655,26395,54403,56312,66129	Adora2b,Gapdhs,Htr2a,Mif,Myc,Nos2,Pgk1,Map2k1,Slc4a4,Nupr1,Prxl2c
16_Member	GO Biological Processes	GO:0051893	regulation of focal adhesion assembly	-3.20164	-1.68709	12/60	11465,11482,13144,13829,14083,17127,20971,22330,22339,29875,76499,107581	Actg1,Acvrl1,Dapk3,Dmtn,Ptk2,Smad3,Sdc4,Vcl,Vegfa,Iqgap1,Clasp2,Col16a1
16_Member	GO Biological Processes	GO:0090109	regulation of cell-substrate junction assembly	-3.20164	-1.68709	12/60	11465,11482,13144,13829,14083,17127,20971,22330,22339,29875,76499,107581	Actg1,Acvrl1,Dapk3,Dmtn,Ptk2,Smad3,Sdc4,Vcl,Vegfa,Iqgap1,Clasp2,Col16a1
18_Member	GO Biological Processes	GO:0006520	cellular amino acid metabolic process	-3.2025	-1.68709	33/266	11565,11911,11977,12035,14583,14660,15356,18126,18242,18451,18452,18453,21990,26432,26570,27267,50527,56454,67432,67475,69219,70223,71941,105148,107271,107272,107508,112405,112407,216456,244141,332942,353172	Adssl1,Atf4,Atp7a,Bcat1,Gfpt1,Gls,Hmgcl,Nos2,Oat,P4ha1,P4ha2,P4hb,Tph1,Plod2,Slc7a11,Cars,Ero1a,Aldh18a1,Hoga1,Ero1b,Ddah1,Nars,Cars2,Iars,Yars,Psat1,Eprs,Egln1,Egln3,Gls2,Nars2,Ldc1,Gars
8_Member	GO Biological Processes	GO:0050878	regulation of body fluid levels	-3.18069	-1.67497	41/355	11535,11551,11818,11979,12258,12305,12306,12389,13614,13829,14062,14064,14066,14609,14674,16531,18011,18158,18162,18442,18787,21824,21825,22234,22339,22393,22433,22724,23801,23972,26570,30878,54135,56193,66901,71326,101613,232156,232174,232946,279028	Adm,Adra2a,Apoh,Atp7b,Serping1,Ddr1,Anxa2,Cav1,Edn1,Dmtn,F2r,F2rl2,F3,Gja1,Gna13,Kcnma1,Neurl1a,Nppb,Npr3,P2ry2,Serpine1,Thbd,Thbs1,Ugcg,Vegfa,Wfs1,Xbp1,Zbtb7b,Aloxe3,Papss2,Slc7a11,Apln,Lsr,Plek,Proz,Treml1,Nlrp6,Slc4a5,Cyp26b1,Bloc1s3,Adamts13
4_Member	KEGG Pathway	mmu01230	Biosynthesis of amino acids	-3.13862	-1.64378	14/78	11674,12035,13806,13807,14433,18641,18648,18655,18746,21991,56421,56454,107272,433182	Aldoa,Bcat1,Eno1,Eno2,Gapdh,Pfkl,Pgam1,Pgk1,Pkm,Tpi1,Pfkp,Aldh18a1,Psat1,Eno1b
13_Member	GO Biological Processes	GO:0002064	epithelial cell development	-3.12208	-1.62868	32/258	11911,12075,12224,12562,13805,14155,14284,14609,18132,18671,19401,19411,20733,20855,21873,22295,22330,22339,22352,22431,22433,26401,50918,72333,74206,100986,107746,110253,192176,193385,232156,286940	Atf4,Bfsp1,Klf5,Cdh5,Eng,Fem1b,Fosl2,Gja1,Notch4,Abcb1a,Rara,Rarg,Spint2,Stc1,Tjp2,Cdh23,Vcl,Vegfa,Vim,Wt1,Xbp1,Map3k1,Myadm,Palld,Sipa1l3,Akap9,Rapgef1,Triobp,Flna,Ripor2,Slc4a5,Flnb
4_Member	GO Biological Processes	GO:0030810	positive regulation of nucleotide biosynthetic process	-3.08162	-1.596	9/38	11541,14447,15558,17319,17869,18126,26395,54403,66129	Adora2b,Gapdhs,Htr2a,Mif,Myc,Nos2,Map2k1,Slc4a4,Prxl2c
4_Member	GO Biological Processes	GO:1900373	positive regulation of purine nucleotide biosynthetic process	-3.08162	-1.596	9/38	11541,14447,15558,17319,17869,18126,26395,54403,66129	Adora2b,Gapdhs,Htr2a,Mif,Myc,Nos2,Map2k1,Slc4a4,Prxl2c
9_Member	GO Biological Processes	GO:0060538	skeletal muscle organ development	-3.05333	-1.57673	27/207	11459,11848,12224,12389,12804,13138,14281,16795,17133,17260,17684,17869,17904,20482,22431,26556,26903,56312,59006,60406,79221,80288,108655,193385,228785,232174,286940	Acta1,Rhoa,Klf5,Cav1,Cntfr,Dag1,Fos,Large1,Maff,Mef2c,Cited2,Myc,Myl6,Skil,Wt1,Homer1,Dysf,Nupr1,Myoz2,Sap30,Hdac9,Bcl9l,Foxp1,Ripor2,Mylk2,Cyp26b1,Flnb
4_Member	GO Biological Processes	GO:0072521	purine-containing compound metabolic process	-3.05112	-1.57521	53/499	11541,11565,11639,11674,11717,11848,11977,12257,12865,13806,13807,14433,14447,14635,14751,15275,15277,15356,15558,15937,16828,17319,17869,18126,18158,18641,18648,18655,18746,21991,23917,23972,26395,26897,50721,54403,56312,56421,66129,67800,71872,74747,76055,78330,171210,216019,228026,236900,268566,433182,666488,100039229,100042427	Adora2b,Adssl1,Ak4,Aldoa,Ampd3,Rhoa,Atp7a,Tspo,Cox7a1,Eno1,Eno2,Gapdh,Gapdhs,Galk1,Gpi1,Hk1,Hk2,Hmgcl,Htr2a,Ier3,Ldha,Mif,Myc,Nos2,Nppb,Pfkl,Pgam1,Pgk1,Pkm,Tpi1,Impdh1,Papss2,Map2k1,Acot1,Sirt6,Slc4a4,Nupr1,Pfkp,Prxl2c,Dgat2,Aox4,Ddit4,Oga,Ndufv3,Acot2,Hkdc1,Pdk1,Pdk3,Gphn,Eno1b,Gm15294,Gm10358,Gm3839
4_Member	GO Biological Processes	GO:0019693	ribose phosphate metabolic process	-3.03518	-1.56541	49/453	11565,11639,11674,11717,11848,11977,12257,12865,13806,13807,14433,14447,14635,14751,15275,15277,15356,15558,15937,16828,17319,17869,18158,18641,18648,18655,18746,21991,23917,23972,26395,26897,50721,54403,56312,56421,66129,67800,74747,78330,171210,216019,228026,236900,268566,433182,666488,100039229,100042427	Adssl1,Ak4,Aldoa,Ampd3,Rhoa,Atp7a,Tspo,Cox7a1,Eno1,Eno2,Gapdh,Gapdhs,Galk1,Gpi1,Hk1,Hk2,Hmgcl,Htr2a,Ier3,Ldha,Mif,Myc,Nppb,Pfkl,Pgam1,Pgk1,Pkm,Tpi1,Impdh1,Papss2,Map2k1,Acot1,Sirt6,Slc4a4,Nupr1,Pfkp,Prxl2c,Dgat2,Ddit4,Ndufv3,Acot2,Hkdc1,Pdk1,Pdk3,Gphn,Eno1b,Gm15294,Gm10358,Gm3839
2_Member	GO Biological Processes	GO:0031334	positive regulation of protein complex assembly	-2.97942	-1.52231	33/274	11840,11848,12389,12557,12562,12576,12985,13870,14086,14158,14283,16475,16476,16854,17869,17913,21899,22249,22339,26401,56193,56637,57748,66898,68166,72333,83679,93689,104252,170770,260409,434204,623781	Arf1,Rhoa,Cav1,Cdh17,Cdh5,Cdkn1b,Csf3,Ercc1,Fscn1,Fer,Fosl1,Ajuba,Jun,Lgals3,Myc,Myo1c,Tlr6,Unc13b,Vegfa,Map3k1,Plek,Gsk3b,Jmy,Baiap2l1,Spire1,Palld,Pde4dip,Lmod1,Cdc42ep2,Bbc3,Cdc42ep3,Whamm,Gm14137
6_Member	GO Biological Processes	GO:0002042	cell migration involved in sprouting angiogenesis	-2.98024	-1.52231	11/55	11848,15368,16412,16600,19225,20620,21825,22339,56233,79221,240185	Rhoa,Hmox1,Itgb1,Klf4,Ptgs2,Plk2,Thbs1,Vegfa,Hdac7,Hdac9,Jcad
7_Member	Reactome Gene Sets	R-MMU-6811442	Intra-Golgi and retrograde Golgi-to-ER traffic	-2.97962	-1.52231	24/178	11840,11843,16565,17957,18476,19324,19346,20333,20932,22142,22153,53598,54161,56358,56455,59042,66111,66251,66913,67511,98732,105785,213827,224630	Arf1,Arf4,Kif21b,Napb,Pafah1b3,Rab1a,Rab6a,Sec22b,Surf4,Tuba1a,Tubb4a,Dctn3,Copg1,Copz2,Dynll1,Cope,Tmed3,Arfgap3,Kdelr2,Tmed9,Rab3gap2,Kdelr3,Arcn1,Bnip1
12_Member	GO Biological Processes	GO:0061136	regulation of proteasomal protein catabolic process	-2.95819	-1.50565	25/189	12389,13853,17131,17246,20620,22433,23807,30940,30945,50721,56228,56312,56637,56812,64209,72607,76892,108687,116891,192193,213539,218215,228775,246133,268291	Cav1,Epm2a,Smad7,Mdm2,Plk2,Xbp1,Arih2,Usp25,Rnf19a,Sirt6,Ube2j1,Nupr1,Gsk3b,Dnajb2,Herpud1,Usp13,Rnft1,Edem2,Derl2,Edem1,Bag2,Rnf144b,Trib3,Kcne2,Rnf217
12_Member	GO Biological Processes	GO:1903050	regulation of proteolysis involved in cellular protein catabolic process	-2.94698	-1.4951	28/221	12389,13636,13853,14083,17131,17246,20620,22433,23807,30940,30945,50721,56228,56312,56637,56812,64209,72607,76892,108687,116891,192193,213539,217341,218215,228775,246133,268291	Cav1,Efna1,Epm2a,Ptk2,Smad7,Mdm2,Plk2,Xbp1,Arih2,Usp25,Rnf19a,Sirt6,Ube2j1,Nupr1,Gsk3b,Dnajb2,Herpud1,Usp13,Rnft1,Edem2,Derl2,Edem1,Bag2,Qrich2,Rnf144b,Trib3,Kcne2,Rnf217
6_Member	GO Biological Processes	GO:0043534	blood vessel endothelial cell migration	-2.93905	-1.48975	18/119	11482,11848,12562,13636,15368,16412,16600,17260,17886,19225,20620,21825,22339,22346,23871,56233,79221,240185	Acvrl1,Rhoa,Cdh5,Efna1,Hmox1,Itgb1,Klf4,Mef2c,Myh9,Ptgs2,Plk2,Thbs1,Vegfa,Vhl,Ets1,Hdac7,Hdac9,Jcad
15_Member	GO Biological Processes	GO:0022408	negative regulation of cell-cell adhesion	-2.86044	-1.42698	25/192	12231,14083,14714,16153,16190,16600,16854,17131,17196,18132,19122,19260,20733,20947,20971,21929,22339,22724,26395,50918,94212,171285,193385,208650,230738	Btn1a1,Ptk2,Gnrh1,Il10,Il4ra,Klf4,Lgals3,Smad7,Mbp,Notch4,Prnp,Ptpn22,Spint2,Swap70,Sdc4,Tnfaip3,Vegfa,Zbtb7b,Map2k1,Myadm,Pag1,Havcr2,Ripor2,Cblb,Zc3h12a
15_Member	GO Biological Processes	GO:0022407	regulation of cell-cell adhesion	-2.84992	-1.41956	46/427	11848,11987,12042,12231,12389,12507,12520,13829,14083,14714,16153,16190,16423,16451,16600,16854,17131,17196,17684,18132,19122,19260,19401,20733,20947,20971,21929,21950,22034,22339,22433,22724,23871,26395,50918,83554,94212,104709,110351,171285,192656,193385,208650,230126,230738,268564	Rhoa,Slc7a1,Bcl10,Btn1a1,Cav1,Cd5,Cd81,Dmtn,Ptk2,Gnrh1,Il10,Il4ra,Cd47,Jak1,Klf4,Lgals3,Smad7,Mbp,Cited2,Notch4,Prnp,Ptpn22,Rara,Spint2,Swap70,Sdc4,Tnfaip3,Tnfsf9,Traf6,Vegfa,Xbp1,Zbtb7b,Ets1,Map2k1,Myadm,Fstl3,Pag1,Pik3r6,Rap1gap,Havcr2,Ripk2,Ripor2,Cblb,Shb,Zc3h12a,Zbtb1
8_Member	GO Biological Processes	GO:1903035	negative regulation of response to wounding	-2.82483	-1.39694	15/93	11818,12258,12306,12575,12576,14609,17127,18787,21824,21825,76499,84035,235505,243958,259277	Apoh,Serping1,Anxa2,Cdkn1a,Cdkn1b,Gja1,Smad3,Serpine1,Thbd,Thbs1,Clasp2,Kremen1,Cd109,Siglecg,Klk8
14_Member	GO Biological Processes	GO:0090288	negative regulation of cellular response to growth factor stimulus	-2.81278	-1.38733	21/152	12389,14725,14828,17130,17131,20482,21804,21825,22433,30878,56213,56440,66313,80288,83554,114716,229285,235505,244152,246154,329506	Cav1,Lrp2,Hspa5,Smad6,Smad7,Skil,Tgfb1i1,Thbs1,Xbp1,Apln,Htra1,Snx1,Smurf2,Bcl9l,Fstl3,Spred2,Spg20,Cd109,Tsku,Vasn,Ctdspl2
16_Member	GO Biological Processes	GO:1903391	regulation of adherens junction organization	-2.7609	-1.34435	12/67	11465,11482,13144,13829,14083,17127,20971,22330,22339,29875,76499,107581	Actg1,Acvrl1,Dapk3,Dmtn,Ptk2,Smad3,Sdc4,Vcl,Vegfa,Iqgap1,Clasp2,Col16a1
2_Member	GO Biological Processes	GO:0051258	protein polymerization	-2.74948	-1.33904	34/294	11840,11848,12389,12562,12576,12985,13829,14158,17886,17913,19240,22003,22153,23897,26401,27360,27361,50875,50918,57748,66898,68166,76499,76789,83679,93689,102774,104252,225288,260409,268970,277360,434204,623781	Arf1,Rhoa,Cav1,Cdh5,Cdkn1b,Csf3,Dmtn,Fer,Myh9,Myo1c,Tmsb10,Tpm1,Tubb4a,Hax1,Map3k1,Add3,Msrb1,Tmod3,Myadm,Jmy,Baiap2l1,Spire1,Clasp2,Mzt1,Pde4dip,Lmod1,Bbs4,Cdc42ep2,Fhod3,Cdc42ep3,Arhgap28,Prex1,Whamm,Gm14137

## Sheet: G2
Category	Term	Description	LogP	Log(q-value)	InTerm_InList	Genes	Symbols
Reactome Gene Sets	R-MMU-109582	Hemostasis	-8.41184	-4.23456	36/505	11747,12313,12928,13660,15170,16331,16403,16440,16563,17135,18574,18590,18792,18793,19088,19241,19353,20194,20719,21346,21894,22143,22146,22152,22388,50934,57349,60595,66866,67951,69524,76088,109711,109905,227613,268373	Anxa5,Calm1,Crk,Ehd1,Ptpn6,Inpp5d,Itga6,Itpr3,Kif2a,Mafk,Pde1b,Pdgfa,Plau,Plaur,Prkar2b,Tmsb4x,Rac1,S100a10,Serpinb6a,Tagln2,Tln1,Tuba1b,Tuba1c,Tubb3,Wdr1,Slc7a8,Ppbp,Actn4,Nhlrc2,Tubb6,Esam,Dock8,Actn1,Rap1a,Tubb4b,Ppia
Reactome Gene Sets	R-MMU-3928662	EPHB-mediated forward signaling	-8.03566	-4.23456	10/37	11461,13642,13844,19353,19878,67771,68089,74117,76709,545156	Actb,Efnb2,Ephb2,Rac1,Rock2,Arpc5,Arpc4,Actr3,Arpc2,Kalrn
Reactome Gene Sets	R-MMU-422475	Axon guidance	-7.94262	-4.23456	24/258	11461,13642,13836,13844,14783,15519,17698,18643,19094,19353,19878,20346,21894,22143,22146,22152,26419,67771,67951,68089,74117,76709,227613,545156	Actb,Efnb2,Epha2,Ephb2,Grb10,Hsp90aa1,Msn,Pfn1,Mapk11,Rac1,Rock2,Sema3a,Tln1,Tuba1b,Tuba1c,Tubb3,Mapk8,Arpc5,Tubb6,Arpc4,Actr3,Arpc2,Tubb4b,Kalrn
Reactome Gene Sets	R-MMU-9675108	Nervous system development	-7.90981	-4.23456	24/259	11461,13642,13836,13844,14783,15519,17698,18643,19094,19353,19878,20346,21894,22143,22146,22152,26419,67771,67951,68089,74117,76709,227613,545156	Actb,Efnb2,Epha2,Ephb2,Grb10,Hsp90aa1,Msn,Pfn1,Mapk11,Rac1,Rock2,Sema3a,Tln1,Tuba1b,Tuba1c,Tubb3,Mapk8,Arpc5,Tubb6,Arpc4,Actr3,Arpc2,Tubb4b,Kalrn
GO Biological Processes	GO:2001267	regulation of cysteine-type endopeptidase activity involved in apoptotic signaling pathway	-7.44327	-3.86493	7/16	12028,18793,57320,68845,79201,83383,432763	Bax,Plaur,Park7,Pih1d1,Tnfrsf23,Tfap4,Prr7
GO Biological Processes	GO:0007015	actin filament organization	-7.22437	-3.72521	31/439	11352,12331,12332,12631,12632,14107,18643,19241,19353,19878,20194,20807,21956,22388,26936,27428,29816,54132,56363,60595,67771,68089,69524,71602,74117,76709,105855,109624,109711,229474,326618	Abl2,Cap1,Capg,Cfl1,Cfl2,Fat1,Pfn1,Tmsb4x,Rac1,Rock2,S100a10,Srf,Tnnt2,Wdr1,Mprip,Shroom3,Hip1r,Pdlim1,Tmeff2,Actn4,Arpc5,Arpc4,Esam,Myo1e,Actr3,Arpc2,Nckap1l,Cald1,Actn1,Fhdc1,Tpm4
GO Biological Processes	GO:0030036	actin cytoskeleton organization	-6.97393	-3.54171	41/706	11352,11461,12331,12332,12631,12632,12928,14107,16952,18590,18643,19241,19353,19878,20194,20807,21894,21956,22388,26936,27428,29816,54132,56363,56376,57342,60595,67199,67771,68089,69524,71602,74117,76709,105855,109624,109711,192662,229474,326618,432572	Abl2,Actb,Cap1,Capg,Cfl1,Cfl2,Crk,Fat1,Anxa1,Pdgfa,Pfn1,Tmsb4x,Rac1,Rock2,S100a10,Srf,Tln1,Tnnt2,Wdr1,Mprip,Shroom3,Hip1r,Pdlim1,Tmeff2,Pdlim5,Parva,Actn4,Pfdn1,Arpc5,Arpc4,Esam,Myo1e,Actr3,Arpc2,Nckap1l,Cald1,Actn1,Arhgdia,Fhdc1,Tpm4,Specc1
KEGG Pathway	ko04810	Regulation of actin cytoskeleton	-6.75227	-3.37805	20/214	11461,12631,12632,12928,14173,16403,17698,18590,18643,19047,19241,19353,19878,60595,66922,67771,68089,76709,105855,109711	Actb,Cfl1,Cfl2,Crk,Fgf2,Itga6,Msn,Pdgfa,Pfn1,Ppp1cc,Tmsb4x,Rac1,Rock2,Actn4,Rras2,Arpc5,Arpc4,Arpc2,Nckap1l,Actn1
Reactome Gene Sets	R-MMU-2682334	EPH-Ephrin signaling	-6.51376	-3.25157	11/65	11461,13642,13836,13844,19353,19878,67771,68089,74117,76709,545156	Actb,Efnb2,Epha2,Ephb2,Rac1,Rock2,Arpc5,Arpc4,Actr3,Arpc2,Kalrn
KEGG Pathway	mmu04810	Regulation of actin cytoskeleton	-6.55728	-3.25157	20/220	11461,12631,12632,12928,14173,16403,17698,18590,18643,19047,19241,19353,19878,60595,66922,67771,68089,76709,105855,109711	Actb,Cfl1,Cfl2,Crk,Fgf2,Itga6,Msn,Pdgfa,Pfn1,Ppp1cc,Tmsb4x,Rac1,Rock2,Actn4,Rras2,Arpc5,Arpc4,Arpc2,Nckap1l,Actn1
Reactome Gene Sets	R-MMU-5626467	RHO GTPases activate IQGAPs	-6.48749	-3.25157	8/30	11461,12313,19353,22143,22146,22152,67951,227613	Actb,Calm1,Rac1,Tuba1b,Tuba1c,Tubb3,Tubb6,Tubb4b
KEGG Pathway	mmu05132	Salmonella infection	-6.39615	-3.19802	12/81	11461,16593,18643,19094,19353,19878,26419,67771,68089,76709,81879,235661	Actb,Klc1,Pfn1,Mapk11,Rac1,Rock2,Mapk8,Arpc5,Arpc4,Arpc2,Tfcp2l1,Dync1li1
GO Biological Processes	GO:0030029	actin filament-based process	-6.10487	-2.9415	42/790	11352,11461,12331,12332,12631,12632,12928,14107,16952,18590,18643,19241,19353,19878,20194,20807,21894,21956,22388,26936,27428,29816,54132,56363,56376,57342,60595,67199,67771,68089,69524,71602,73112,74117,76709,105855,109624,109711,192662,229474,326618,432572	Abl2,Actb,Cap1,Capg,Cfl1,Cfl2,Crk,Fat1,Anxa1,Pdgfa,Pfn1,Tmsb4x,Rac1,Rock2,S100a10,Srf,Tln1,Tnnt2,Wdr1,Mprip,Shroom3,Hip1r,Pdlim1,Tmeff2,Pdlim5,Parva,Actn4,Pfdn1,Arpc5,Arpc4,Esam,Myo1e,Abracl,Actr3,Arpc2,Nckap1l,Cald1,Actn1,Arhgdia,Fhdc1,Tpm4,Specc1
Reactome Gene Sets	R-MMU-2029482	Regulation of actin dynamics for phagocytic cup formation	-6.03171	-2.90052	8/34	11461,12928,15519,19353,67771,68089,74117,76709	Actb,Crk,Hsp90aa1,Rac1,Arpc5,Arpc4,Actr3,Arpc2
GO Biological Processes	GO:0090066	regulation of anatomical structure size	-5.92826	-2.82704	34/582	11540,11550,11816,12332,12567,12631,12632,14381,15519,15982,16534,18148,18643,19241,19353,19878,20346,20348,20807,21391,22388,27279,29816,67771,68089,68585,69524,74117,76709,105855,217715,230899,233489,240672	Adora2a,Adra1d,Apoe,Capg,Cdk4,Cfl1,Cfl2,G6pdx,Hsp90aa1,Ifrd1,Kcnn4,Npm1,Pfn1,Tmsb4x,Rac1,Rock2,Sema3a,Sema3c,Srf,Tbxas1,Wdr1,Tnfrsf12a,Hip1r,Arpc5,Arpc4,Rtn4,Esam,Actr3,Arpc2,Nckap1l,Eif2b2,Nppa,Picalm,Dusp5
GO Biological Processes	GO:0048813	dendrite morphogenesis	-5.82709	-2.7539	17/182	11352,12286,12631,13175,13844,15452,19353,19878,20346,22629,26419,56376,74117,74498,233489,329152,545156,11461,11540,11816,12028,12048,13642,13836,15519,15982,17274,18738,20348,20807,22152,27279,58235,68585,105855,217715,225743,399558,432530,12928,16952,17698,20194,22388,27428,57342,60595,68010,76709,101543,192662,14275,22687,380713,12484,13660,16403,16878,18643,19205,20311,22335,55978,74256,9884…	Abl2,Cacna1a,Cfl1,Dclk1,Ephb2,Hprt,Rac1,Rock2,Sema3a,Ywhah,Mapk8,Pdlim5,Actr3,Gorasp1,Picalm,Hecw2,Kalrn,Actb,Adora2a,Apoe,Bax,Bcl2l1,Efnb2,Epha2,Hsp90aa1,Ifrd1,Rab8a,Pitpna,Sema3c,Srf,Tubb3,Tnfrsf12a,Nectin1,Rtn4,Nckap1l,Eif2b2,Rnf165,Flrt2,Adcy1,Crk,Anxa1,Msn,S100a10,Wdr1,Shroom3,Parva,Actn4,Bambi,Arpc2,Wtip,Arhgdia,Folr1,Zpr1,Scarf1,Cd24a,Ehd1,Itga6,Lif,Pfn1,Ptbp1,Cxcl5,Vdac3,Ift20,Cyld,Eps8l2…
GO Biological Processes	GO:0048813	dendrite morphogenesis	-5.82709	-2.7539	17/182	11352,12286,12631,13175,13844,15452,19353,19878,20346,22629,26419,56376,74117,74498,233489,329152,545156	Abl2,Cacna1a,Cfl1,Dclk1,Ephb2,Hprt,Rac1,Rock2,Sema3a,Ywhah,Mapk8,Pdlim5,Actr3,Gorasp1,Picalm,Hecw2,Kalrn
GO Biological Processes	GO:0032535	regulation of cellular component size	-5.69961	-2.71771	27/414	11816,12332,12567,12631,12632,15519,15982,16534,18148,18643,19241,19353,20346,20348,20807,22388,27279,29816,67771,68089,68585,69524,74117,76709,105855,217715,233489	Apoe,Capg,Cdk4,Cfl1,Cfl2,Hsp90aa1,Ifrd1,Kcnn4,Npm1,Pfn1,Tmsb4x,Rac1,Sema3a,Sema3c,Srf,Wdr1,Tnfrsf12a,Hip1r,Arpc5,Arpc4,Rtn4,Esam,Actr3,Arpc2,Nckap1l,Eif2b2,Picalm
KEGG Pathway	ko05132	Salmonella infection	-5.69399	-2.71771	11/78	11461,16593,18643,19094,19353,19878,26419,67771,68089,76709,235661	Actb,Klc1,Pfn1,Mapk11,Rac1,Rock2,Mapk8,Arpc5,Arpc4,Arpc2,Dync1li1
GO Biological Processes	GO:0045936	negative regulation of phosphate metabolic process	-5.73463	-2.71771	33/567	11461,11540,11816,12028,13844,14783,15170,16878,18148,18218,18590,19088,19255,19878,22627,23980,24064,24074,26936,53416,56334,56715,57320,63953,69802,70312,74256,76497,83383,105855,108954,230899,240672	Actb,Adora2a,Apoe,Bax,Ephb2,Grb10,Ptpn6,Lif,Npm1,Dusp8,Pdgfa,Prkar2b,Ptpn2,Rock2,Ywhae,Pebp1,Spry2,Taf7,Mprip,Stk39,Tmed2,Rabgef1,Park7,Dusp10,Cox11,Cactin,Cyld,Ppp1r11,Tfap4,Nckap1l,Ppp1r15b,Nppa,Dusp5
GO Biological Processes	GO:0032990	cell part morphogenesis	-5.61306	-2.65797	39/740	11352,11461,11540,11816,12028,12048,12286,12631,13175,13642,13836,13844,15452,15519,15982,17274,18738,19353,19878,20346,20348,20807,22152,22629,26419,27279,56376,58235,68585,74117,74498,105855,217715,225743,233489,329152,399558,432530,545156	Abl2,Actb,Adora2a,Apoe,Bax,Bcl2l1,Cacna1a,Cfl1,Dclk1,Efnb2,Epha2,Ephb2,Hprt,Hsp90aa1,Ifrd1,Rab8a,Pitpna,Rac1,Rock2,Sema3a,Sema3c,Srf,Tubb3,Ywhah,Mapk8,Tnfrsf12a,Pdlim5,Nectin1,Rtn4,Actr3,Gorasp1,Nckap1l,Eif2b2,Rnf165,Picalm,Hecw2,Flrt2,Adcy1,Kalrn
Reactome Gene Sets	R-MMU-195258	RHO GTPase Effectors	-5.50668	-2.57179	18/213	11461,12313,16563,18643,19047,19094,19353,19878,20807,22143,22146,22152,22627,22629,52504,67951,227613,235661	Actb,Calm1,Kif2a,Pfn1,Ppp1cc,Mapk11,Rac1,Rock2,Srf,Tuba1b,Tuba1c,Tubb3,Ywhae,Ywhah,Cenpo,Tubb6,Tubb4b,Dync1li1
Reactome Gene Sets	R-MMU-190828	Gap junction trafficking	-5.45851	-2.54293	8/40	11461,14612,14620,22143,22146,22152,67951,227613	Actb,Gja4,Gjb3,Tuba1b,Tuba1c,Tubb3,Tubb6,Tubb4b
GO Biological Processes	GO:0048812	neuron projection morphogenesis	-5.40892	-2.51182	37/698	11352,11461,11540,11816,12286,12631,13175,13642,13836,13844,15452,15519,15982,17274,18738,19353,19878,20346,20348,20807,22152,22629,26419,27279,56376,58235,68585,74117,74498,105855,217715,225743,233489,329152,399558,432530,545156	Abl2,Actb,Adora2a,Apoe,Cacna1a,Cfl1,Dclk1,Efnb2,Epha2,Ephb2,Hprt,Hsp90aa1,Ifrd1,Rab8a,Pitpna,Rac1,Rock2,Sema3a,Sema3c,Srf,Tubb3,Ywhah,Mapk8,Tnfrsf12a,Pdlim5,Nectin1,Rtn4,Actr3,Gorasp1,Nckap1l,Eif2b2,Rnf165,Picalm,Hecw2,Flrt2,Adcy1,Kalrn
GO Biological Processes	GO:0048667	cell morphogenesis involved in neuron differentiation	-5.33685	-2.48637	35/647	11352,11461,11816,12286,12631,13175,13642,13836,13844,15452,15519,15982,17274,18738,19353,19878,20346,20348,20807,22152,22629,26419,27279,56376,58235,68585,74117,74498,217715,225743,233489,329152,399558,432530,545156	Abl2,Actb,Apoe,Cacna1a,Cfl1,Dclk1,Efnb2,Epha2,Ephb2,Hprt,Hsp90aa1,Ifrd1,Rab8a,Pitpna,Rac1,Rock2,Sema3a,Sema3c,Srf,Tubb3,Ywhah,Mapk8,Tnfrsf12a,Pdlim5,Nectin1,Rtn4,Actr3,Gorasp1,Eif2b2,Rnf165,Picalm,Hecw2,Flrt2,Adcy1,Kalrn
GO Biological Processes	GO:0022604	regulation of cell morphogenesis	-5.33232	-2.48637	31/538	11816,12286,12631,12928,13844,15982,16952,17698,19353,20194,20346,20348,20807,22388,22629,27279,27428,56376,57342,60595,68010,68585,74117,74498,76709,101543,192662,217715,233489,329152,545156	Apoe,Cacna1a,Cfl1,Crk,Ephb2,Ifrd1,Anxa1,Msn,Rac1,S100a10,Sema3a,Sema3c,Srf,Wdr1,Ywhah,Tnfrsf12a,Shroom3,Pdlim5,Parva,Actn4,Bambi,Rtn4,Actr3,Gorasp1,Arpc2,Wtip,Arhgdia,Eif2b2,Picalm,Hecw2,Kalrn
GO Biological Processes	GO:0031400	negative regulation of protein modification process	-5.33447	-2.48637	33/592	11461,11540,11816,12028,13844,14381,15170,16878,18148,18218,19088,19255,19878,22627,23980,24064,24074,26936,53416,56334,56715,57320,63953,68845,70312,74256,76497,83383,105855,108954,230899,240672,432763	Actb,Adora2a,Apoe,Bax,Ephb2,G6pdx,Ptpn6,Lif,Npm1,Dusp8,Prkar2b,Ptpn2,Rock2,Ywhae,Pebp1,Spry2,Taf7,Mprip,Stk39,Tmed2,Rabgef1,Park7,Dusp10,Pih1d1,Cactin,Cyld,Ppp1r11,Tfap4,Nckap1l,Ppp1r15b,Nppa,Dusp5,Prr7
Reactome Gene Sets	R-MMU-157858	Gap junction trafficking and regulation	-5.29037	-2.46021	8/42	11461,14612,14620,22143,22146,22152,67951,227613	Actb,Gja4,Gjb3,Tuba1b,Tuba1c,Tubb3,Tubb6,Tubb4b
GO Biological Processes	GO:0120039	plasma membrane bounded cell projection morphogenesis	-5.21349	-2.39858	37/712	11352,11461,11540,11816,12286,12631,13175,13642,13836,13844,15452,15519,15982,17274,18738,19353,19878,20346,20348,20807,22152,22629,26419,27279,56376,58235,68585,74117,74498,105855,217715,225743,233489,329152,399558,432530,545156	Abl2,Actb,Adora2a,Apoe,Cacna1a,Cfl1,Dclk1,Efnb2,Epha2,Ephb2,Hprt,Hsp90aa1,Ifrd1,Rab8a,Pitpna,Rac1,Rock2,Sema3a,Sema3c,Srf,Tubb3,Ywhah,Mapk8,Tnfrsf12a,Pdlim5,Nectin1,Rtn4,Actr3,Gorasp1,Nckap1l,Eif2b2,Rnf165,Picalm,Hecw2,Flrt2,Adcy1,Kalrn
GO Biological Processes	GO:0048858	cell projection morphogenesis	-5.1453	-2.34511	37/717	11352,11461,11540,11816,12286,12631,13175,13642,13836,13844,15452,15519,15982,17274,18738,19353,19878,20346,20348,20807,22152,22629,26419,27279,56376,58235,68585,74117,74498,105855,217715,225743,233489,329152,399558,432530,545156	Abl2,Actb,Adora2a,Apoe,Cacna1a,Cfl1,Dclk1,Efnb2,Epha2,Ephb2,Hprt,Hsp90aa1,Ifrd1,Rab8a,Pitpna,Rac1,Rock2,Sema3a,Sema3c,Srf,Tubb3,Ywhah,Mapk8,Tnfrsf12a,Pdlim5,Nectin1,Rtn4,Actr3,Gorasp1,Nckap1l,Eif2b2,Rnf165,Picalm,Hecw2,Flrt2,Adcy1,Kalrn
Reactome Gene Sets	R-MMU-190861	Gap junction assembly	-5.11617	-2.33022	7/32	14612,14620,22143,22146,22152,67951,227613	Gja4,Gjb3,Tuba1b,Tuba1c,Tubb3,Tubb6,Tubb4b
GO Biological Processes	GO:0045577	regulation of B cell differentiation	-5.02146	-2.2493	7/33	12193,12484,15170,16331,59032,74256,105855	Zfp36l2,Cd24a,Ptpn6,Inpp5d,Ppp2r3c,Cyld,Nckap1l
KEGG Pathway	ko04530	Tight junction	-5.00525	-2.24645	15/167	11461,12567,12695,17274,17698,19353,19878,22143,22146,26419,60595,74094,74117,109711,109905,12334,12928,16403,18590,19047,21894,57342,19094,69524,58235,15170	Actb,Cdk4,Patj,Rab8a,Msn,Rac1,Rock2,Tuba1b,Tuba1c,Mapk8,Actn4,Tjap1,Actr3,Actn1,Rap1a,Capn2,Crk,Itga6,Pdgfa,Ppp1cc,Tln1,Parva,Mapk11,Esam,Nectin1,Ptpn6
GO Biological Processes	GO:0010769	regulation of cell morphogenesis involved in differentiation	-4.97489	-2.22906	23/351	11816,12286,12631,12928,13844,15982,19353,20194,20346,20348,20807,22629,27279,56376,60595,68585,74117,74498,76709,217715,233489,329152,545156	Apoe,Cacna1a,Cfl1,Crk,Ephb2,Ifrd1,Rac1,S100a10,Sema3a,Sema3c,Srf,Ywhah,Tnfrsf12a,Pdlim5,Actn4,Rtn4,Actr3,Gorasp1,Arpc2,Eif2b2,Picalm,Hecw2,Kalrn
KEGG Pathway	mmu04530	Tight junction	-4.94285	-2.20961	15/169	11461,12567,12695,17274,17698,19353,19878,22143,22146,26419,60595,74094,74117,109711,109905	Actb,Cdk4,Patj,Rab8a,Msn,Rac1,Rock2,Tuba1b,Tuba1c,Mapk8,Actn4,Tjap1,Actr3,Actn1,Rap1a
Reactome Gene Sets	R-MMU-194315	Signaling by Rho GTPases	-4.90042	-2.17941	22/330	11461,12313,12549,16563,18643,19047,19094,19353,19878,20807,22143,22146,22152,22627,22629,52504,67951,192662,211896,227613,235661,545156	Actb,Calm1,Arhgap31,Kif2a,Pfn1,Ppp1cc,Mapk11,Rac1,Rock2,Srf,Tuba1b,Tuba1c,Tubb3,Ywhae,Ywhah,Cenpo,Tubb6,Arhgdia,Depdc7,Tubb4b,Dync1li1,Kalrn
Reactome Gene Sets	R-MMU-5663220	RHO GTPases Activate Formins	-4.84293	-2.14454	13/132	11461,16563,18643,19047,19353,20807,22143,22146,22152,52504,67951,227613,235661	Actb,Kif2a,Pfn1,Ppp1cc,Rac1,Srf,Tuba1b,Tuba1c,Tubb3,Cenpo,Tubb6,Tubb4b,Dync1li1
Reactome Gene Sets	R-MMU-437239	Recycling pathway of L1	-4.84207	-2.14454	7/35	11461,17698,22143,22146,22152,67951,227613	Actb,Msn,Tuba1b,Tuba1c,Tubb3,Tubb6,Tubb4b
GO Biological Processes	GO:0072657	protein localization to membrane	-4.81974	-2.1335	31/571	11461,11816,12028,12048,12286,13660,13836,13844,14275,15519,17274,19353,19878,20194,27058,55978,56334,56715,66384,67830,70546,74117,74498,76709,77254,109905,216169,225362,228136,233489,545156	Actb,Apoe,Bax,Bcl2l1,Cacna1a,Ehd1,Epha2,Ephb2,Folr1,Hsp90aa1,Rab8a,Rac1,Rock2,S100a10,Srp9,Ift20,Tmed2,Rabgef1,Srp19,Rer1,Zdhhc2,Actr3,Gorasp1,Arpc2,Yif1b,Rap1a,Abhd17a,Reep2,Zdhhc5,Picalm,Kalrn
GO Biological Processes	GO:0061564	axon development	-4.71294	-2.03769	29/523	11461,11816,12286,13175,13642,13836,13844,14275,15519,15982,17274,18738,19353,20346,20348,20807,22152,22687,27279,58235,68585,74117,217715,225743,233489,380713,399558,432530,545156	Actb,Apoe,Cacna1a,Dclk1,Efnb2,Epha2,Ephb2,Folr1,Hsp90aa1,Ifrd1,Rab8a,Pitpna,Rac1,Sema3a,Sema3c,Srf,Tubb3,Zpr1,Tnfrsf12a,Nectin1,Rtn4,Actr3,Eif2b2,Rnf165,Picalm,Scarf1,Flrt2,Adcy1,Kalrn
Reactome Gene Sets	R-MMU-2262752	Cellular responses to stress	-4.67754	-2.03087	25/418	12567,12955,13626,14782,14869,15361,15519,18141,19094,22143,22146,22152,22627,26419,26462,27354,66156,66508,67951,98402,101543,111241,227613,235661,326619	Cdk4,Cryab,Eed,Gsr,Gstp2,Hmga1,Hsp90aa1,Nup50,Mapk11,Tuba1b,Tuba1c,Tubb3,Ywhae,Mapk8,Txnrd2,Nbn,Anapc11,Lamtor1,Tubb6,Sh3bp4,Wtip,Hmga1b,Tubb4b,Dync1li1,H4c1
Reactome Gene Sets	R-MMU-9646399	Aggrephagy	-4.67472	-2.03087	7/37	22143,22146,22152,57320,67951,227613,235661	Tuba1b,Tuba1c,Tubb3,Park7,Tubb6,Tubb4b,Dync1li1
GO Biological Processes	GO:0042326	negative regulation of phosphorylation	-4.67799	-2.03087	27/471	11461,11540,11816,12028,13844,14783,15170,16878,18148,18218,19088,19255,23980,24064,24074,53416,56334,56715,57320,63953,69802,70312,74256,83383,108954,230899,240672	Actb,Adora2a,Apoe,Bax,Ephb2,Grb10,Ptpn6,Lif,Npm1,Dusp8,Prkar2b,Ptpn2,Pebp1,Spry2,Taf7,Stk39,Tmed2,Rabgef1,Park7,Dusp10,Cox11,Cactin,Cyld,Tfap4,Ppp1r15b,Nppa,Dusp5
Reactome Gene Sets	R-MMU-8953897	Cellular responses to external stimuli	-4.643	-2.0189	25/420	12567,12955,13626,14782,14869,15361,15519,18141,19094,22143,22146,22152,22627,26419,26462,27354,66156,66508,67951,98402,101543,111241,227613,235661,326619	Cdk4,Cryab,Eed,Gsr,Gstp2,Hmga1,Hsp90aa1,Nup50,Mapk11,Tuba1b,Tuba1c,Tubb3,Ywhae,Mapk8,Txnrd2,Nbn,Anapc11,Lamtor1,Tubb6,Sh3bp4,Wtip,Hmga1b,Tubb4b,Dync1li1,H4c1
GO Biological Processes	GO:0007163	establishment or maintenance of cell polarity	-4.64682	-2.0189	17/223	11461,12331,12631,12928,14107,15519,17698,19353,22388,24064,54132,55978,57342,67771,74117,76088,105855	Actb,Cap1,Cfl1,Crk,Fat1,Hsp90aa1,Msn,Rac1,Wdr1,Spry2,Pdlim1,Ift20,Parva,Arpc5,Actr3,Dock8,Nckap1l
GO Biological Processes	GO:0097435	supramolecular fiber organization	-4.59886	-1.99365	36/730	11352,11816,12331,12332,12631,12632,12955,14107,18643,19241,19353,19878,20194,20807,21956,22388,26419,26936,27428,29816,54132,56363,57752,60595,67573,67771,68089,69524,71602,74117,76709,105855,109624,109711,229474,326618	Abl2,Apoe,Cap1,Capg,Cfl1,Cfl2,Cryab,Fat1,Pfn1,Tmsb4x,Rac1,Rock2,S100a10,Srf,Tnnt2,Wdr1,Mapk8,Mprip,Shroom3,Hip1r,Pdlim1,Tmeff2,Tacc2,Actn4,Loxl4,Arpc5,Arpc4,Esam,Myo1e,Actr3,Arpc2,Nckap1l,Cald1,Actn1,Fhdc1,Tpm4
Reactome Gene Sets	R-MMU-190840	Microtubule-dependent trafficking of connexons from Golgi to the plasma membrane	-4.60694	-1.99365	5/16	22143,22146,22152,67951,227613	Tuba1b,Tuba1c,Tubb3,Tubb6,Tubb4b
GO Biological Processes	GO:0001933	negative regulation of protein phosphorylation	-4.55778	-1.96171	25/425	11461,11540,11816,12028,13844,15170,16878,18148,18218,19088,19255,23980,24064,24074,53416,56334,56715,57320,63953,70312,74256,83383,108954,230899,240672	Actb,Adora2a,Apoe,Bax,Ephb2,Ptpn6,Lif,Npm1,Dusp8,Prkar2b,Ptpn2,Pebp1,Spry2,Taf7,Stk39,Tmed2,Rabgef1,Park7,Dusp10,Cactin,Cyld,Tfap4,Ppp1r15b,Nppa,Dusp5
GO Biological Processes	GO:0033673	negative regulation of kinase activity	-4.54795	-1.96084	17/227	11461,11540,11816,13844,15170,18148,18218,19088,19255,24064,24074,57320,63953,69802,83383,230899,240672	Actb,Adora2a,Apoe,Ephb2,Ptpn6,Npm1,Dusp8,Prkar2b,Ptpn2,Spry2,Taf7,Park7,Dusp10,Cox11,Tfap4,Nppa,Dusp5
GO Biological Processes	GO:0120035	regulation of plasma membrane bounded cell projection organization	-4.49258	-1.92948	38/798	11352,11816,12286,12484,12631,12928,13642,13660,13836,13844,15519,15982,16403,16878,18643,19205,19353,20311,20346,20348,20807,22335,22629,27279,55978,56376,68585,74117,74256,74498,76709,98845,109905,217715,233489,329152,380713,545156	Abl2,Apoe,Cacna1a,Cd24a,Cfl1,Crk,Efnb2,Ehd1,Epha2,Ephb2,Hsp90aa1,Ifrd1,Itga6,Lif,Pfn1,Ptbp1,Rac1,Cxcl5,Sema3a,Sema3c,Srf,Vdac3,Ywhah,Tnfrsf12a,Ift20,Pdlim5,Rtn4,Actr3,Cyld,Gorasp1,Arpc2,Eps8l2,Rap1a,Eif2b2,Picalm,Hecw2,Scarf1,Kalrn
GO Biological Processes	GO:0006469	negative regulation of protein kinase activity	-4.48115	-1.92948	16/207	11461,11540,11816,13844,15170,18148,18218,19088,19255,24064,24074,57320,63953,83383,230899,240672	Actb,Adora2a,Apoe,Ephb2,Ptpn6,Npm1,Dusp8,Prkar2b,Ptpn2,Spry2,Taf7,Park7,Dusp10,Tfap4,Nppa,Dusp5
GO Biological Processes	GO:0033627	cell adhesion mediated by integrin	-4.48338	-1.92948	9/69	12484,12928,13836,15170,16403,16878,18792,105855,114249	Cd24a,Crk,Epha2,Ptpn6,Itga6,Lif,Plau,Nckap1l,Npnt
KEGG Pathway	ko00240	Pyrimidine metabolism	-4.47439	-1.92948	11/104	12499,13178,19076,20016,20022,22271,26462,54369,66979,232223,245841,15452,18574,78600,218461,432530	Entpd5,Dck,Prim2,Polr1c,Polr2j,Upp1,Txnrd2,Nme6,Pole4,Txnrd3,Polr2h,Hprt,Pde1b,Pde6h,Pde8b,Adcy1
GO Biological Processes	GO:0043488	regulation of mRNA stability	-4.47439	-1.92948	11/104	12193,13555,18148,19205,19878,76936,100342,140486,213236,233033,636931	Zfp36l2,E2f1,Npm1,Ptbp1,Rock2,Hnrnpm,Tent5b,Igf2bp1,Dnd1,Samd4b,Trim71
Reactome Gene Sets	R-MMU-190872	Transport of connexons to the plasma membrane	-4.46412	-1.92717	5/17	22143,22146,22152,67951,227613	Tuba1b,Tuba1c,Tubb3,Tubb6,Tubb4b
Reactome Gene Sets	R-MMU-2029480	Fcgamma receptor (FCGR) dependent phagocytosis	-4.4523	-1.92318	8/54	11461,12928,15519,19353,67771,68089,74117,76709	Actb,Crk,Hsp90aa1,Rac1,Arpc5,Arpc4,Actr3,Arpc2
GO Biological Processes	GO:0016358	dendrite development	-4.38708	-1.86565	20/306	11352,11816,12286,12631,12928,13175,13844,15452,19353,19878,20346,22629,26419,56376,74117,74498,233489,329152,380713,545156	Abl2,Apoe,Cacna1a,Cfl1,Crk,Dclk1,Ephb2,Hprt,Rac1,Rock2,Sema3a,Ywhah,Mapk8,Pdlim5,Actr3,Gorasp1,Picalm,Hecw2,Scarf1,Kalrn
KEGG Pathway	mmu00240	Pyrimidine metabolism	-4.3215	-1.80762	11/108	12499,13178,19076,20016,20022,22271,26462,54369,66979,232223,245841	Entpd5,Dck,Prim2,Polr1c,Polr2j,Upp1,Txnrd2,Nme6,Pole4,Txnrd3,Polr2h
GO Biological Processes	GO:1903827	regulation of cellular protein localization	-4.28836	-1.7892	29/552	11461,12048,12631,13175,13836,13844,15519,16878,17698,18148,19878,22627,22687,57320,64143,67830,67890,68420,68585,70546,74117,74256,76709,76936,109905,216169,228136,233489,545156	Actb,Bcl2l1,Cfl1,Dclk1,Epha2,Ephb2,Hsp90aa1,Lif,Msn,Npm1,Rock2,Ywhae,Zpr1,Park7,Ralb,Rer1,Ufm1,Ankrd13a,Rtn4,Zdhhc2,Actr3,Cyld,Arpc2,Hnrnpm,Rap1a,Abhd17a,Zdhhc5,Picalm,Kalrn
GO Biological Processes	GO:0030043	actin filament fragmentation	-4.29535	-1.7892	3/4	12631,12632,22388	Cfl1,Cfl2,Wdr1
GO Biological Processes	GO:2001269	positive regulation of cysteine-type endopeptidase activity involved in apoptotic signaling pathway	-4.24814	-1.75616	4/10	12028,79201,83383,432763	Bax,Tnfrsf23,Tfap4,Prr7
GO Biological Processes	GO:0048729	tissue morphogenesis	-4.22525	-1.74033	33/672	11352,11461,12631,13642,13836,14107,14173,14275,14367,16323,16878,17698,18141,18590,18643,19353,19878,20346,20348,20724,20807,21956,22388,24064,26940,27428,55978,56334,56363,72077,114249,229700,636931,12048,12334,13390,15414,17192,18618,20204,21679,22687,27354,56758,66910,67153,67204,68585,71602,108098,224792,232223	Abl2,Actb,Cfl1,Efnb2,Epha2,Fat1,Fgf2,Folr1,Fzd5,Inhba,Lif,Msn,Nup50,Pdgfa,Pfn1,Rac1,Rock2,Sema3a,Sema3c,Serpinb5,Srf,Tnnt2,Wdr1,Spry2,Ecsit,Shroom3,Ift20,Tmed2,Tmeff2,Gcnt3,Npnt,Rbm15,Trim71,Bcl2l1,Capn2,Dlx1,Hoxb6,Mbd3,Pemt,Prrx2,Tead4,Zpr1,Nbn,Mbnl1,Tmem107,Rnaseh2b,Eif2s2,Rtn4,Myo1e,Med21,Adgrf5,Txnrd3
GO Biological Processes	GO:0051345	positive regulation of hydrolase activity	-4.18749	-1.70952	28/531	11352,12028,12928,13836,14173,16403,17896,18643,19734,19878,20163,20194,21956,26419,29816,67792,67838,76088,79201,83383,108954,109905,114249,217869,223453,233489,432763,545156	Abl2,Bax,Crk,Epha2,Fgf2,Itga6,Myl4,Pfn1,Rgs16,Rock2,Rsu1,S100a10,Tnnt2,Mapk8,Hip1r,Rgs8,Dnajb11,Dock8,Tnfrsf23,Tfap4,Ppp1r15b,Rap1a,Npnt,Eif5,Dap,Picalm,Prr7,Kalrn
GO Biological Processes	GO:0033628	regulation of cell adhesion mediated by integrin	-4.16554	-1.69441	7/44	12484,12928,13836,15170,16878,18792,105855	Cd24a,Crk,Epha2,Ptpn6,Lif,Plau,Nckap1l
GO Biological Processes	GO:1903829	positive regulation of cellular protein localization	-4.1547	-1.6903	20/318	12631,13836,13844,15519,16878,17698,18148,19878,22627,22687,57320,67830,68585,70546,74117,74256,76709,76936,216169,228136	Cfl1,Epha2,Ephb2,Hsp90aa1,Lif,Msn,Npm1,Rock2,Ywhae,Zpr1,Park7,Rer1,Rtn4,Zdhhc2,Actr3,Cyld,Arpc2,Hnrnpm,Abhd17a,Zdhhc5
GO Biological Processes	GO:0072659	protein localization to plasma membrane	-4.11218	-1.65635	19/295	11461,12048,13660,13836,13844,17274,19353,19878,20194,55978,56334,67830,70546,74117,74498,109905,228136,233489,545156	Actb,Bcl2l1,Ehd1,Epha2,Ephb2,Rab8a,Rac1,Rock2,S100a10,Ift20,Tmed2,Rer1,Zdhhc2,Actr3,Gorasp1,Rap1a,Zdhhc5,Picalm,Kalrn
GO Biological Processes	GO:0006457	protein folding	-4.10759	-1.65635	13/155	12499,12955,15519,17713,67199,67838,68559,72726,73635,108802,230899,243912,268373	Entpd5,Cryab,Hsp90aa1,Grpel1,Pfdn1,Dnajb11,Pdrg1,Tbcc,Ptges3l,Calr4,Nppa,Hspb6,Ppia
GO Biological Processes	GO:0007409	axonogenesis	-4.08789	-1.64309	26/482	11461,11816,12286,13175,13642,13836,13844,15519,15982,17274,18738,19353,20346,20348,20807,22152,27279,58235,68585,74117,217715,225743,233489,399558,432530,545156	Actb,Apoe,Cacna1a,Dclk1,Efnb2,Epha2,Ephb2,Hsp90aa1,Ifrd1,Rab8a,Pitpna,Rac1,Sema3a,Sema3c,Srf,Tubb3,Tnfrsf12a,Nectin1,Rtn4,Actr3,Eif2b2,Rnf165,Picalm,Flrt2,Adcy1,Kalrn
Reactome Gene Sets	R-MMU-114608	Platelet degranulation	-4.07096	-1.6378	11/115	11747,12313,18590,19241,21346,21894,22388,57349,60595,66866,109711	Anxa5,Calm1,Pdgfa,Tmsb4x,Tagln2,Tln1,Wdr1,Ppbp,Actn4,Nhlrc2,Actn1
GO Biological Processes	GO:0002009	morphogenesis of an epithelium	-4.07001	-1.6378	29/568	11352,11461,12631,13642,13836,14107,14173,14275,14367,16878,17698,18141,18590,18643,19353,19878,20346,20348,20724,20807,22388,24064,27428,55978,56334,56363,114249,229700,636931	Abl2,Actb,Cfl1,Efnb2,Epha2,Fat1,Fgf2,Folr1,Fzd5,Lif,Msn,Nup50,Pdgfa,Pfn1,Rac1,Rock2,Sema3a,Sema3c,Serpinb5,Srf,Wdr1,Spry2,Shroom3,Ift20,Tmed2,Tmeff2,Npnt,Rbm15,Trim71
GO Biological Processes	GO:0031334	positive regulation of protein complex assembly	-4.03496	-1.61498	18/274	12028,12484,15519,17698,18643,19353,20024,20807,26419,29816,57320,67771,68089,68845,74117,76709,105855,245000	Bax,Cd24a,Hsp90aa1,Msn,Pfn1,Rac1,Sub1,Srf,Mapk8,Hip1r,Park7,Arpc5,Arpc4,Pih1d1,Actr3,Arpc2,Nckap1l,Atr
GO Biological Processes	GO:0043487	regulation of RNA stability	-4.0368	-1.61498	11/116	12193,13555,18148,19205,19878,76936,100342,140486,213236,233033,636931	Zfp36l2,E2f1,Npm1,Ptbp1,Rock2,Hnrnpm,Tent5b,Igf2bp1,Dnd1,Samd4b,Trim71
Reactome Gene Sets	R-MMU-1266738	Developmental Biology	-3.97407	-1.56427	25/462	11461,12567,13642,13836,13844,14783,15519,17698,18643,19094,19353,19878,20346,21894,22143,22146,22152,26419,67771,67951,68089,74117,76709,227613,545156	Actb,Cdk4,Efnb2,Epha2,Ephb2,Grb10,Hsp90aa1,Msn,Pfn1,Mapk11,Rac1,Rock2,Sema3a,Tln1,Tuba1b,Tuba1c,Tubb3,Mapk8,Arpc5,Tubb6,Arpc4,Actr3,Arpc2,Tubb4b,Kalrn
GO Biological Processes	GO:0043254	regulation of protein complex assembly	-3.97235	-1.56427	26/490	11816,12028,12332,12484,12631,12955,15519,17698,18643,19241,19353,20024,20807,26419,29816,57320,64143,67771,68089,68845,69524,74117,76709,103425,105855,245000	Apoe,Bax,Capg,Cd24a,Cfl1,Cryab,Hsp90aa1,Msn,Pfn1,Tmsb4x,Rac1,Sub1,Srf,Mapk8,Hip1r,Park7,Ralb,Arpc5,Arpc4,Pih1d1,Esam,Actr3,Arpc2,Ncln,Nckap1l,Atr
Reactome Gene Sets	R-MMU-373760	L1CAM interactions	-3.96164	-1.55939	8/63	11461,17698,19353,22143,22146,22152,67951,227613	Actb,Msn,Rac1,Tuba1b,Tuba1c,Tubb3,Tubb6,Tubb4b
GO Biological Processes	GO:0045785	positive regulation of cell adhesion	-3.95038	-1.55389	24/436	12484,12631,12928,13642,15170,15519,16403,16878,16952,18793,19353,19373,20163,20194,30963,50723,63953,74256,76088,76709,80795,105855,114249,268780	Cd24a,Cfl1,Crk,Efnb2,Ptpn6,Hsp90aa1,Itga6,Lif,Anxa1,Plaur,Rac1,Rag1,Rsu1,S100a10,Hacd1,Icosl,Dusp10,Cyld,Dock8,Arpc2,Selenok,Nckap1l,Npnt,Egflam
Reactome Gene Sets	R-MMU-6811436	COPI-independent Golgi-to-ER retrograde traffic	-3.91706	-1.53832	7/48	22143,22146,22152,67951,76895,227613,235661	Tuba1b,Tuba1c,Tubb3,Tubb6,Bicd2,Tubb4b,Dync1li1
GO Biological Processes	GO:0048872	homeostasis of number of cells	-3.9177	-1.53832	20/331	12028,12484,14381,15414,16323,16331,16952,17311,19255,19353,19373,20311,20807,26362,59032,74256,79201,105855,107371,224792,13836,15170,16418,16878,22388,109711,229700,235497,326619	Bax,Cd24a,G6pdx,Hoxb6,Inhba,Inpp5d,Anxa1,Kitl,Ptpn2,Rac1,Rag1,Cxcl5,Srf,Axl,Ppp2r3c,Cyld,Tnfrsf23,Nckap1l,Exoc6,Adgrf5,Epha2,Ptpn6,Eif6,Lif,Wdr1,Actn1,Rbm15,Leo1,H4c1
GO Biological Processes	GO:0043393	regulation of protein binding	-3.91443	-1.53832	16/231	11352,11461,11816,12028,12928,20174,26419,29816,57320,64143,68010,74117,74256,109624,233744,245000	Abl2,Actb,Apoe,Bax,Crk,Ruvbl2,Mapk8,Hip1r,Park7,Ralb,Bambi,Actr3,Cyld,Cald1,Spon1,Atr
Reactome Gene Sets	R-MMU-76005	Response to elevated platelet cytosolic Ca2+	-3.90399	-1.53516	11/120	11747,12313,18590,19241,21346,21894,22388,57349,60595,66866,109711	Anxa5,Calm1,Pdgfa,Tmsb4x,Tagln2,Tln1,Wdr1,Ppbp,Actn4,Nhlrc2,Actn1
Reactome Gene Sets	R-MMU-983231	Factors involved in megakaryocyte development and platelet production	-3.8717	-1.51867	11/121	13660,16563,17135,19088,19353,22143,22146,22152,67951,76088,227613	Ehd1,Kif2a,Mafk,Prkar2b,Rac1,Tuba1b,Tuba1c,Tubb3,Tubb6,Dock8,Tubb4b
GO Biological Processes	GO:0010591	regulation of lamellipodium assembly	-3.82873	-1.504	6/35	12631,13836,15519,19353,74117,76709	Cfl1,Epha2,Hsp90aa1,Rac1,Actr3,Arpc2
GO Biological Processes	GO:0010638	positive regulation of organelle organization	-3.81619	-1.504	30/617	12028,12631,12632,13626,16878,16952,17698,18148,18643,18793,19205,19353,19878,20174,20194,22388,23980,26419,27354,29816,56613,64143,66156,67771,68089,68845,74117,76709,105855,245000	Bax,Cfl1,Cfl2,Eed,Lif,Anxa1,Msn,Npm1,Pfn1,Plaur,Ptbp1,Rac1,Rock2,Ruvbl2,S100a10,Wdr1,Pebp1,Mapk8,Nbn,Hip1r,Rps6ka4,Ralb,Anapc11,Arpc5,Arpc4,Pih1d1,Actr3,Arpc2,Nckap1l,Atr
GO Biological Processes	GO:0051348	negative regulation of transferase activity	-3.81855	-1.504	17/260	11461,11540,11816,13844,15170,18148,18218,19088,19255,24064,24074,57320,63953,69802,83383,230899,240672	Actb,Adora2a,Apoe,Ephb2,Ptpn6,Npm1,Dusp8,Prkar2b,Ptpn2,Spry2,Taf7,Park7,Dusp10,Cox11,Tfap4,Nppa,Dusp5
GO Biological Processes	GO:0002262	myeloid cell homeostasis	-3.82257	-1.504	14/188	12028,12484,14381,15414,16323,16331,16952,17311,19255,20807,26362,105855,107371,224792	Bax,Cd24a,G6pdx,Hoxb6,Inhba,Inpp5d,Anxa1,Kitl,Ptpn2,Srf,Axl,Nckap1l,Exoc6,Adgrf5
GO Biological Processes	GO:0051098	regulation of binding	-3.81872	-1.504	22/390	11352,11461,11816,12028,12313,12928,13555,16878,18793,20174,20194,26419,29816,57320,64143,68010,74117,74256,83383,109624,233744,245000	Abl2,Actb,Apoe,Bax,Calm1,Crk,E2f1,Lif,Plaur,Ruvbl2,S100a10,Mapk8,Hip1r,Park7,Ralb,Bambi,Actr3,Cyld,Tfap4,Cald1,Spon1,Atr
GO Biological Processes	GO:0008064	regulation of actin polymerization or depolymerization	-3.79838	-1.50334	14/189	12332,12631,12632,18643,19241,19353,22388,29816,67771,68089,69524,74117,76709,105855	Capg,Cfl1,Cfl2,Pfn1,Tmsb4x,Rac1,Wdr1,Hip1r,Arpc5,Arpc4,Esam,Actr3,Arpc2,Nckap1l
Reactome Gene Sets	R-MMU-3371497	HSP90 chaperone cycle for steroid hormone receptors (SHR)	-3.80217	-1.50334	7/50	15519,22143,22146,22152,67951,227613,235661	Hsp90aa1,Tuba1b,Tuba1c,Tubb3,Tubb6,Tubb4b,Dync1li1
GO Biological Processes	GO:0008361	regulation of cell size	-3.78466	-1.49857	15/213	11816,12567,12631,15519,15982,16534,18148,19353,20346,20348,20807,27279,68585,74117,217715	Apoe,Cdk4,Cfl1,Hsp90aa1,Ifrd1,Kcnn4,Npm1,Rac1,Sema3a,Sema3c,Srf,Tnfrsf12a,Rtn4,Actr3,Eif2b2
GO Biological Processes	GO:0010975	regulation of neuron projection development	-3.74362	-1.47072	30/623	11352,11816,12286,12484,12631,12928,13642,13660,13844,15982,16403,16878,19205,19353,20311,20346,20348,20807,22629,27279,56376,68585,74117,74498,109905,217715,233489,329152,380713,545156	Abl2,Apoe,Cacna1a,Cd24a,Cfl1,Crk,Efnb2,Ehd1,Ephb2,Ifrd1,Itga6,Lif,Ptbp1,Rac1,Cxcl5,Sema3a,Sema3c,Srf,Ywhah,Tnfrsf12a,Pdlim5,Rtn4,Actr3,Gorasp1,Rap1a,Eif2b2,Picalm,Hecw2,Scarf1,Kalrn
GO Biological Processes	GO:0045926	negative regulation of growth	-3.73943	-1.47072	17/264	12631,12955,14381,15982,16323,19094,20346,20348,52357,54369,63953,68585,72843,74117,98402,106389,230899	Cfl1,Cryab,G6pdx,Ifrd1,Inhba,Mapk11,Sema3a,Sema3c,Wwc2,Nme6,Dusp10,Rtn4,Prdm4,Actr3,Sh3bp4,Eaf2,Nppa
GO Biological Processes	GO:0000165	MAPK cascade	-3.74375	-1.47072	35/774	11352,11550,11816,12193,12484,12955,13836,13844,14173,14367,15170,16878,17311,18218,18590,19094,19255,19878,22627,23980,24064,26419,28106,53416,63953,66508,74256,74568,78600,79201,109905,114249,230899,240672,245527	Abl2,Adra1d,Apoe,Zfp36l2,Cd24a,Cryab,Epha2,Ephb2,Fgf2,Fzd5,Ptpn6,Lif,Kitl,Dusp8,Pdgfa,Mapk11,Ptpn2,Rock2,Ywhae,Pebp1,Spry2,Mapk8,Mydgf,Stk39,Dusp10,Lamtor1,Cyld,Mlkl,Pde6h,Tnfrsf23,Rap1a,Npnt,Nppa,Dusp5,Eda2r
GO Biological Processes	GO:0030832	regulation of actin filament length	-3.72686	-1.46239	14/192	12332,12631,12632,18643,19241,19353,22388,29816,67771,68089,69524,74117,76709,105855	Capg,Cfl1,Cfl2,Pfn1,Tmsb4x,Rac1,Wdr1,Hip1r,Arpc5,Arpc4,Esam,Actr3,Arpc2,Nckap1l
GO Biological Processes	GO:0008154	actin polymerization or depolymerization	-3.71818	-1.45791	15/216	12331,12332,12631,12632,18643,19241,19353,22388,29816,67771,68089,69524,74117,76709,105855	Cap1,Capg,Cfl1,Cfl2,Pfn1,Tmsb4x,Rac1,Wdr1,Hip1r,Arpc5,Arpc4,Esam,Actr3,Arpc2,Nckap1l
Reactome Gene Sets	R-MMU-76002	Platelet activation, signaling and aggregation	-3.70294	-1.44682	16/241	11747,12313,12928,15170,16440,18590,19241,19353,21346,21894,22388,57349,60595,66866,109711,109905	Anxa5,Calm1,Crk,Ptpn6,Itpr3,Pdgfa,Tmsb4x,Rac1,Tagln2,Tln1,Wdr1,Ppbp,Actn4,Nhlrc2,Actn1,Rap1a
KEGG Pathway	ko04666	Fc gamma R-mediated phagocytosis	-3.68847	-1.43646	9/87	12631,12632,12928,16331,19012,19353,67771,68089,76709	Cfl1,Cfl2,Crk,Inpp5d,Plpp1,Rac1,Arpc5,Arpc4,Arpc2
Reactome Gene Sets	R-MMU-1640170	Cell Cycle	-3.67627	-1.42835	29/599	12567,12572,13555,15519,16563,17274,18141,18148,19047,19076,19088,22143,22146,22152,22627,22629,27354,52504,52683,66156,66979,67951,74498,76478,77805,100088,227613,235661,326619	Cdk4,Cdk7,E2f1,Hsp90aa1,Kif2a,Rab8a,Nup50,Npm1,Ppp1cc,Prim2,Prkar2b,Tuba1b,Tuba1c,Tubb3,Ywhae,Ywhah,Nbn,Cenpo,Ncaph2,Anapc11,Pole4,Tubb6,Gorasp1,Haus8,Esco1,Rcc1,Tubb4b,Dync1li1,H4c1
Reactome Gene Sets	R-MMU-380320	Recruitment of NuMA to mitotic centrosomes	-3.65058	-1.41466	9/88	15519,19088,22143,22146,22152,22627,67951,76478,227613	Hsp90aa1,Prkar2b,Tuba1b,Tuba1c,Tubb3,Ywhae,Tubb6,Haus8,Tubb4b
GO Biological Processes	GO:0061013	regulation of mRNA catabolic process	-3.65529	-1.41466	11/128	12193,13555,18148,19205,19878,76936,100342,140486,213236,233033,636931	Zfp36l2,E2f1,Npm1,Ptbp1,Rock2,Hnrnpm,Tent5b,Igf2bp1,Dnd1,Samd4b,Trim71
GO Biological Processes	GO:0023014	signal transduction by protein phosphorylation	-3.63863	-1.40664	35/784	11352,11550,11816,12193,12484,12955,13836,13844,14173,14367,15170,16878,17311,18218,18590,19094,19255,19878,22627,23980,24064,26419,28106,53416,63953,66508,74256,74568,78600,79201,109905,114249,230899,240672,245527	Abl2,Adra1d,Apoe,Zfp36l2,Cd24a,Cryab,Epha2,Ephb2,Fgf2,Fzd5,Ptpn6,Lif,Kitl,Dusp8,Pdgfa,Mapk11,Ptpn2,Rock2,Ywhae,Pebp1,Spry2,Mapk8,Mydgf,Stk39,Dusp10,Lamtor1,Cyld,Mlkl,Pde6h,Tnfrsf23,Rap1a,Npnt,Nppa,Dusp5,Eda2r
KEGG Pathway	mmu04666	Fc gamma R-mediated phagocytosis	-3.61324	-1.39885	9/89	12631,12632,12928,16331,19012,19353,67771,68089,76709	Cfl1,Cfl2,Crk,Inpp5d,Plpp1,Rac1,Arpc5,Arpc4,Arpc2
Reactome Gene Sets	R-MMU-69278	Cell Cycle, Mitotic	-3.61812	-1.39885	26/516	12567,12572,13555,15519,16563,17274,18141,19047,19076,19088,22143,22146,22152,22627,52504,52683,66156,66979,67951,74498,76478,77805,100088,227613,235661,326619	Cdk4,Cdk7,E2f1,Hsp90aa1,Kif2a,Rab8a,Nup50,Ppp1cc,Prim2,Prkar2b,Tuba1b,Tuba1c,Tubb3,Ywhae,Cenpo,Ncaph2,Anapc11,Pole4,Tubb6,Gorasp1,Haus8,Esco1,Rcc1,Tubb4b,Dync1li1,H4c1
GO Biological Processes	GO:0030155	regulation of cell adhesion	-3.62248	-1.39885	33/724	11352,11540,12484,12631,12928,13642,13836,15170,15519,16403,16878,16952,18792,18793,19255,19353,19373,20163,20194,20807,30963,50723,60595,63953,70546,74256,76088,76709,80795,105855,114249,268780,100043314	Abl2,Adora2a,Cd24a,Cfl1,Crk,Efnb2,Epha2,Ptpn6,Hsp90aa1,Itga6,Lif,Anxa1,Plau,Plaur,Ptpn2,Rac1,Rag1,Rsu1,S100a10,Srf,Hacd1,Icosl,Actn4,Dusp10,Zdhhc2,Cyld,Dock8,Arpc2,Selenok,Nckap1l,Npnt,Egflam,Tigit
GO Biological Processes	GO:0030308	negative regulation of cell growth	-3.56607	-1.37511	14/199	12631,12955,14381,15982,16323,20346,20348,54369,68585,72843,74117,98402,106389,230899	Cfl1,Cryab,G6pdx,Ifrd1,Inhba,Sema3a,Sema3c,Nme6,Rtn4,Prdm4,Actr3,Sh3bp4,Eaf2,Nppa
KEGG Pathway	ko04510	Focal adhesion	-3.56607	-1.37511	14/199	11461,12334,12928,16403,18590,19047,19353,19878,21894,26419,57342,60595,109711,109905	Actb,Capn2,Crk,Itga6,Pdgfa,Ppp1cc,Rac1,Rock2,Tln1,Mapk8,Parva,Actn4,Actn1,Rap1a
GO Biological Processes	GO:0110053	regulation of actin filament organization	-3.54937	-1.36346	17/274	12332,12631,12632,18643,19241,19353,19878,20194,22388,29816,56363,67771,68089,69524,74117,76709,105855	Capg,Cfl1,Cfl2,Pfn1,Tmsb4x,Rac1,Rock2,S100a10,Wdr1,Hip1r,Tmeff2,Arpc5,Arpc4,Esam,Actr3,Arpc2,Nckap1l
GO Biological Processes	GO:1902905	positive regulation of supramolecular fiber organization	-3.54376	-1.36336	14/200	12631,12632,18643,19353,19878,20194,22388,26419,29816,67771,68089,74117,76709,105855	Cfl1,Cfl2,Pfn1,Rac1,Rock2,S100a10,Wdr1,Mapk8,Hip1r,Arpc5,Arpc4,Actr3,Arpc2,Nckap1l
Reactome Gene Sets	R-MMU-5620924	Intraflagellar transport	-3.53815	-1.36121	7/55	22143,22146,22152,55978,67286,67951,227613	Tuba1b,Tuba1c,Tubb3,Ift20,Ift22,Tubb6,Tubb4b
GO Biological Processes	GO:0051495	positive regulation of cytoskeleton organization	-3.52663	-1.35682	15/225	12631,12632,18148,18643,19353,19878,20194,22388,26419,29816,67771,68089,74117,76709,105855	Cfl1,Cfl2,Npm1,Pfn1,Rac1,Rock2,S100a10,Wdr1,Mapk8,Hip1r,Arpc5,Arpc4,Actr3,Arpc2,Nckap1l
GO Biological Processes	GO:0016049	cell growth	-3.528	-1.35682	26/523	11816,12631,12928,12955,13175,13730,14381,15519,15982,16323,18148,20346,20348,20807,27279,54369,56376,66508,68585,72843,74117,98402,106389,217715,230899,233489	Apoe,Cfl1,Crk,Cryab,Dclk1,Emp1,G6pdx,Hsp90aa1,Ifrd1,Inhba,Npm1,Sema3a,Sema3c,Srf,Tnfrsf12a,Nme6,Pdlim5,Lamtor1,Rtn4,Prdm4,Actr3,Sh3bp4,Eaf2,Eif2b2,Nppa,Picalm
GO Biological Processes	GO:0099173	postsynapse organization	-3.52162	-1.35682	14/201	11352,11443,11461,11816,12631,13844,19878,56376,67830,70546,74117,109711,216169,545156	Abl2,Chrnb1,Actb,Apoe,Cfl1,Ephb2,Rock2,Pdlim5,Rer1,Zdhhc2,Actr3,Actn1,Abhd17a,Kalrn
GO Biological Processes	GO:0010592	positive regulation of lamellipodium assembly	-3.5134	-1.35336	5/26	12631,15519,19353,74117,76709	Cfl1,Hsp90aa1,Rac1,Actr3,Arpc2
KEGG Pathway	ko00230	Purine metabolism	-3.50807	-1.35133	13/178	12499,13178,15452,18574,19076,20016,20022,54369,66979,78600,218461,245841,432530	Entpd5,Dck,Hprt,Pde1b,Prim2,Polr1c,Polr2j,Nme6,Pole4,Pde6h,Pde8b,Polr2h,Adcy1
Reactome Gene Sets	R-MMU-6807878	COPI-mediated anterograde transport	-3.50443	-1.35097	9/92	14275,22143,22146,22152,56334,67951,74498,227613,235661	Folr1,Tuba1b,Tuba1c,Tubb3,Tmed2,Tubb6,Gorasp1,Tubb4b,Dync1li1
GO Biological Processes	GO:0043549	regulation of kinase activity	-3.45353	-1.31294	34/771	11461,11540,11816,12484,13836,13844,14173,14367,15170,15519,17311,18148,18218,18590,19088,19255,19353,24064,24074,26362,27354,53416,57320,59032,63953,64143,68845,69802,74568,78600,83383,109905,230899,240672	Actb,Adora2a,Apoe,Cd24a,Epha2,Ephb2,Fgf2,Fzd5,Ptpn6,Hsp90aa1,Kitl,Npm1,Dusp8,Pdgfa,Prkar2b,Ptpn2,Rac1,Spry2,Taf7,Axl,Nbn,Stk39,Park7,Ppp2r3c,Dusp10,Ralb,Pih1d1,Cox11,Mlkl,Pde6h,Tfap4,Rap1a,Nppa,Dusp5
GO Biological Processes	GO:1903076	regulation of protein localization to plasma membrane	-3.44475	-1.30732	10/114	11461,12048,13836,13844,67830,70546,74117,228136,233489,545156	Actb,Bcl2l1,Epha2,Ephb2,Rer1,Zdhhc2,Actr3,Zdhhc5,Picalm,Kalrn
Reactome Gene Sets	R-MMU-8955332	Carboxyterminal post-translational modifications of tubulin	-3.43286	-1.30168	5/27	22143,22146,22152,67951,227613	Tuba1b,Tuba1c,Tubb3,Tubb6,Tubb4b
Reactome Gene Sets	R-MMU-9668328	Sealing of the nuclear envelope (NE) by ESCRT-III	-3.43286	-1.30168	5/27	22143,22146,22152,67951,227613	Tuba1b,Tuba1c,Tubb3,Tubb6,Tubb4b

## Sheet: G3
GroupID	Category	Term	Description	LogP	Log(q-value)	InTerm_InList	Genes	Symbols
1_Summary	GO Biological Processes	GO:0006261	DNA-dependent DNA replication	-23.8505	-19.5732	19/134	12448,12544,17215,18392,18538,18974,19361,23834,52679,56452,68145,69928,72107,72151,77782,79456,106344,214901,218973,57441,71988,223970,12443,14235,15364,19362,51800,57913,58186,67030,69885,74041,225182	Ccne2,Cdc45,Mcm3,Orc1,Pcna,Pole2,Rad51,Cdc6,E2f7,Orc6,Etaa1,Cenps,Dscc1,Rfc5,Polq,Recql4,Rfc4,Chtf18,Wdhd1,Gmnn,Esco2,Rmi2,Ccnd1,Foxm1,Hmga2,Rad51ap1,Bok,Pidd1,Rad18,Fancl,Aunip,Ddias,Rbbp8
1_Member	GO Biological Processes	GO:0006260	DNA replication	-23.178	-19.2018	22/245	12448,12544,17215,18392,18538,18974,19361,23834,52679,56452,57441,68145,69928,71988,72107,72151,77782,79456,106344,214901,218973,223970	Ccne2,Cdc45,Mcm3,Orc1,Pcna,Pole2,Rad51,Cdc6,E2f7,Orc6,Gmnn,Etaa1,Cenps,Esco2,Dscc1,Rfc5,Polq,Recql4,Rfc4,Chtf18,Wdhd1,Rmi2
1_Member	GO Biological Processes	GO:0006974	cellular response to DNA damage stimulus	-17.0276	-13.3524	26/751	12443,12544,14235,15364,17215,18538,18974,19361,19362,51800,52679,57913,58186,67030,68145,69885,69928,71988,72151,74041,77782,79456,106344,218973,223970,225182	Ccnd1,Cdc45,Foxm1,Hmga2,Mcm3,Pcna,Pole2,Rad51,Rad51ap1,Bok,E2f7,Pidd1,Rad18,Fancl,Etaa1,Aunip,Cenps,Esco2,Rfc5,Ddias,Polq,Recql4,Rfc4,Wdhd1,Rmi2,Rbbp8
2_Summary	Reactome Gene Sets	R-MMU-1640170	Cell Cycle	-17.0871	-13.3524	24/599	12235,12443,12448,12544,17215,18392,18538,18974,23834,26886,29870,57441,60411,67089,69928,71988,72107,72151,83815,106344,214901,223970,225182,230376,56452	Bub1,Ccnd1,Ccne2,Cdc45,Mcm3,Orc1,Pcna,Pole2,Cdc6,Cenph,Gtse1,Gmnn,Cenpk,Psmc6,Cenps,Esco2,Dscc1,Rfc5,Cenpq,Rfc4,Chtf18,Rmi2,Rbbp8,Haus6,Orc6
1_Member	GO Biological Processes	GO:0006281	DNA repair	-15.6095	-12.0311	21/482	12544,14235,15364,17215,18538,18974,19361,19362,58186,67030,68145,69885,69928,71988,72151,77782,79456,106344,218973,223970,225182	Cdc45,Foxm1,Hmga2,Mcm3,Pcna,Pole2,Rad51,Rad51ap1,Rad18,Fancl,Etaa1,Aunip,Cenps,Esco2,Rfc5,Polq,Recql4,Rfc4,Wdhd1,Rmi2,Rbbp8
2_Member	Reactome Gene Sets	R-MMU-69278	Cell Cycle, Mitotic	-13.8883	-10.3891	20/516	12235,12443,12448,12544,17215,18392,18538,18974,23834,26886,29870,57441,60411,67089,69928,71988,72151,83815,106344,230376	Bub1,Ccnd1,Ccne2,Cdc45,Mcm3,Orc1,Pcna,Pole2,Cdc6,Cenph,Gtse1,Gmnn,Cenpk,Psmc6,Cenps,Esco2,Rfc5,Cenpq,Rfc4,Haus6
2_Member	Reactome Gene Sets	R-MMU-69620	Cell Cycle Checkpoints	-13.6088	-10.1766	16/283	12235,12448,12544,17215,18392,23834,26886,29870,60411,67089,69928,72151,83815,106344,223970,225182	Bub1,Ccne2,Cdc45,Mcm3,Orc1,Cdc6,Cenph,Gtse1,Cenpk,Psmc6,Cenps,Rfc5,Cenpq,Rfc4,Rmi2,Rbbp8
3_Member	GO Biological Processes	GO:0051052	regulation of DNA metabolic process	-12.6191	-9.24489	18/456	14235,18538,19361,19362,22042,52679,56708,57441,58186,69885,71988,72107,72151,77782,106344,214901,223970,229512	Foxm1,Pcna,Rad51,Rad51ap1,Tfrc,E2f7,Clcf1,Gmnn,Rad18,Aunip,Esco2,Dscc1,Rfc5,Polq,Rfc4,Chtf18,Rmi2,Smg5
4_Member	GO Biological Processes	GO:0006310	DNA recombination	-12.2477	-8.92463	15/288	12544,17215,19361,19362,22042,56708,58186,69885,69928,77782,79456,97165,214901,223970,225182	Cdc45,Mcm3,Rad51,Rad51ap1,Tfrc,Clcf1,Rad18,Aunip,Cenps,Polq,Recql4,Hmgb2,Chtf18,Rmi2,Rbbp8
2_Member	Reactome Gene Sets	R-MMU-69306	DNA Replication	-11.6014	-8.32406	11/123	12448,12544,17215,18392,18538,18974,23834,57441,67089,72151,106344	Ccne2,Cdc45,Mcm3,Orc1,Pcna,Pole2,Cdc6,Gmnn,Psmc6,Rfc5,Rfc4
2_Member	Reactome Gene Sets	R-MMU-69242	S Phase	-10.881	-7.64504	11/143	12443,12448,17215,18392,18538,18974,23834,67089,71988,72151,106344	Ccnd1,Ccne2,Mcm3,Orc1,Pcna,Pole2,Cdc6,Psmc6,Esco2,Rfc5,Rfc4
5_Member	GO Biological Processes	GO:1903047	mitotic cell cycle process	-10.6681	-7.46993	19/682	12235,12443,12448,12544,14235,17215,17865,18392,18538,19361,23834,26886,52679,57913,60411,72107,74107,106795,225182	Bub1,Ccnd1,Ccne2,Cdc45,Foxm1,Mcm3,Mybl2,Orc1,Pcna,Rad51,Cdc6,Cenph,E2f7,Pidd1,Cenpk,Dscc1,Cep55,Tcf19,Rbbp8
3_Member	Reactome Gene Sets	R-MMU-5685942	HDR through Homologous Recombination (HRR)	-10.0279	-6.86451	8/59	18538,18974,19361,19362,72151,106344,223970,225182	Pcna,Pole2,Rad51,Rad51ap1,Rfc5,Rfc4,Rmi2,Rbbp8
3_Member	GO Biological Processes	GO:1900262	regulation of DNA-directed DNA polymerase activity	-9.62808	-6.52686	5/10	18538,72107,72151,106344,214901	Pcna,Dscc1,Rfc5,Rfc4,Chtf18
3_Member	GO Biological Processes	GO:1900264	positive regulation of DNA-directed DNA polymerase activity	-9.62808	-6.52686	5/10	18538,72107,72151,106344,214901	Pcna,Dscc1,Rfc5,Rfc4,Chtf18
2_Member	Reactome Gene Sets	R-MMU-69206	G1/S Transition	-9.43458	-6.36139	9/104	12443,12448,12544,17215,18392,18974,23834,57441,67089	Ccnd1,Ccne2,Cdc45,Mcm3,Orc1,Pole2,Cdc6,Gmnn,Psmc6
6_Member	GO Biological Processes	GO:0007059	chromosome segregation	-9.20978	-6.16292	13/326	12235,12448,23834,26886,58186,60411,69928,71988,72107,79456,83815,214901,223970	Bub1,Ccne2,Cdc6,Cenph,Rad18,Cenpk,Cenps,Esco2,Dscc1,Recql4,Cenpq,Chtf18,Rmi2
2_Member	Reactome Gene Sets	R-MMU-69239	Synthesis of DNA	-9.04195	-6.01992	9/115	12448,17215,18392,18538,18974,23834,67089,72151,106344	Ccne2,Mcm3,Orc1,Pcna,Pole2,Cdc6,Psmc6,Rfc5,Rfc4
2_Member	Reactome Gene Sets	R-MMU-69481	G2/M Checkpoints	-8.95848	-5.95992	10/163	12544,17215,18392,23834,29870,67089,72151,106344,223970,225182	Cdc45,Mcm3,Orc1,Cdc6,Gtse1,Psmc6,Rfc5,Rfc4,Rmi2,Rbbp8
2_Member	KEGG Pathway	ko04110	Cell cycle	-8.74978	-5.79469	9/124	12235,12443,12448,12544,17215,18392,18538,23834,56452	Bub1,Ccnd1,Ccne2,Cdc45,Mcm3,Orc1,Pcna,Cdc6,Orc6
3_Member	Reactome Gene Sets	R-MMU-5693538	Homology Directed Repair	-8.74978	-5.79469	9/124	18538,18974,19361,19362,72151,77782,106344,223970,225182	Pcna,Pole2,Rad51,Rad51ap1,Rfc5,Polq,Rfc4,Rmi2,Rbbp8
2_Member	Reactome Gene Sets	R-MMU-68962	Activation of the pre-replicative complex	-8.70327	-5.76839	6/30	12544,17215,18392,18974,23834,57441	Cdc45,Mcm3,Orc1,Pole2,Cdc6,Gmnn
2_Member	Reactome Gene Sets	R-MMU-453279	Mitotic G1 phase and G1/S transition	-8.65746	-5.74187	9/127	12443,12448,12544,17215,18392,18974,23834,57441,67089	Ccnd1,Ccne2,Cdc45,Mcm3,Orc1,Pole2,Cdc6,Gmnn,Psmc6
2_Member	KEGG Pathway	mmu04110	Cell cycle	-8.62721	-5.73011	9/128	12235,12443,12448,12544,17215,18392,18538,23834,56452	Bub1,Ccnd1,Ccne2,Cdc45,Mcm3,Orc1,Pcna,Cdc6,Orc6
2_Member	GO Biological Processes	GO:0006270	DNA replication initiation	-8.52247	-5.69379	6/32	12448,12544,17215,18392,23834,56452	Ccne2,Cdc45,Mcm3,Orc1,Cdc6,Orc6
3_Member	Reactome Gene Sets	R-MMU-73886	Chromosome Maintenance	-8.53796	-5.69379	9/131	18538,26886,60411,69928,72107,72151,83815,106344,214901	Pcna,Cenph,Cenpk,Cenps,Dscc1,Rfc5,Cenpq,Rfc4,Chtf18
4_Member	GO Biological Processes	GO:0006302	double-strand break repair	-8.56886	-5.69379	11/235	12544,14235,17215,19361,19362,69885,71988,77782,79456,223970,225182	Cdc45,Foxm1,Mcm3,Rad51,Rad51ap1,Aunip,Esco2,Polq,Recql4,Rmi2,Rbbp8
4_Member	GO Biological Processes	GO:0000724	double-strand break repair via homologous recombination	-8.53796	-5.69379	9/131	12544,17215,19361,19362,69885,77782,79456,223970,225182	Cdc45,Mcm3,Rad51,Rad51ap1,Aunip,Polq,Recql4,Rmi2,Rbbp8
4_Member	GO Biological Processes	GO:0000725	recombinational repair	-8.50871	-5.69379	9/132	12544,17215,19361,19362,69885,77782,79456,223970,225182	Cdc45,Mcm3,Rad51,Rad51ap1,Aunip,Polq,Recql4,Rmi2,Rbbp8
3_Member	Reactome Gene Sets	R-MMU-73894	DNA Repair	-8.41215	-5.61196	12/308	18538,18974,19361,19362,58186,67030,69928,72151,77782,106344,223970,225182	Pcna,Pole2,Rad51,Rad51ap1,Rad18,Fancl,Cenps,Rfc5,Polq,Rfc4,Rmi2,Rbbp8
2_Member	Reactome Gene Sets	R-MMU-176187	Activation of ATR in response to replication stress	-8.35379	-5.56784	6/34	12544,17215,18392,23834,72151,106344	Cdc45,Mcm3,Orc1,Cdc6,Rfc5,Rfc4
3_Member	Reactome Gene Sets	R-MMU-5693579	Homologous DNA Pairing and Strand Exchange	-8.12029	-5.34812	6/37	19361,19362,72151,106344,223970,225182	Rad51,Rad51ap1,Rfc5,Rfc4,Rmi2,Rbbp8
3_Member	Reactome Gene Sets	R-MMU-5693532	DNA Double-Strand Break Repair	-8.01965	-5.26085	9/150	18538,18974,19361,19362,72151,77782,106344,223970,225182	Pcna,Pole2,Rad51,Rad51ap1,Rfc5,Polq,Rfc4,Rmi2,Rbbp8
3_Member	GO Biological Processes	GO:0006275	regulation of DNA replication	-7.83325	-5.08742	8/110	18538,52679,57441,71988,72107,72151,106344,214901	Pcna,E2f7,Gmnn,Esco2,Dscc1,Rfc5,Rfc4,Chtf18
3_Member	Reactome Gene Sets	R-MMU-174411	Polymerase switching on the C-strand of the telomere	-7.52038	-4.78714	5/23	18538,72107,72151,106344,214901	Pcna,Dscc1,Rfc5,Rfc4,Chtf18
3_Member	Reactome Gene Sets	R-MMU-5693567	HDR through Homologous Recombination (HRR) or Single Strand Annealing (SSA)	-7.50712	-4.78612	8/121	18538,18974,19361,19362,72151,106344,223970,225182	Pcna,Pole2,Rad51,Rad51ap1,Rfc5,Rfc4,Rmi2,Rbbp8
3_Member	GO Biological Processes	GO:0090329	regulation of DNA-dependent DNA replication	-7.41312	-4.70401	6/48	18538,52679,72107,72151,106344,214901	Pcna,E2f7,Dscc1,Rfc5,Rfc4,Chtf18
2_Member	Reactome Gene Sets	R-MMU-69002	DNA Replication Pre-Initiation	-7.39529	-4.69776	7/82	12544,17215,18392,18974,23834,57441,67089	Cdc45,Mcm3,Orc1,Pole2,Cdc6,Gmnn,Psmc6
3_Member	Reactome Gene Sets	R-MMU-110314	Recognition of DNA damage by PCNA-containing replication complex	-7.06176	-4.37551	5/28	18538,18974,58186,72151,106344	Pcna,Pole2,Rad18,Rfc5,Rfc4
3_Member	GO Biological Processes	GO:0051054	positive regulation of DNA metabolic process	-7.02114	-4.35661	10/260	14235,18538,19361,22042,52679,56708,72107,72151,106344,214901	Foxm1,Pcna,Rad51,Tfrc,E2f7,Clcf1,Dscc1,Rfc5,Rfc4,Chtf18
7_Summary	Reactome Gene Sets	R-MMU-3700989	Transcriptional Regulation by TP53	-7.02114	-4.35661	10/260	12448,18538,22166,52679,57913,58184,72151,106344,223970,225182	Ccne2,Pcna,Txn1,E2f7,Pidd1,Cnot9,Rfc5,Rfc4,Rmi2,Rbbp8
7_Member	Reactome Gene Sets	R-MMU-3700989	Transcriptional Regulation by TP53	-7.02114	-4.35661	10/260	12448,18538,22166,52679,57913,58184,72151,106344,223970,225182	Ccne2,Pcna,Txn1,E2f7,Pidd1,Cnot9,Rfc5,Rfc4,Rmi2,Rbbp8
3_Member	Reactome Gene Sets	R-MMU-174417	Telomere C-strand (Lagging Strand) Synthesis	-6.98094	-4.32688	5/29	18538,72107,72151,106344,214901	Pcna,Dscc1,Rfc5,Rfc4,Chtf18
6_Member	GO Biological Processes	GO:0098813	nuclear chromosome segregation	-6.95931	-4.31547	10/264	12235,12448,23834,60411,69928,71988,72107,79456,83815,223970	Bub1,Ccne2,Cdc6,Cenpk,Cenps,Esco2,Dscc1,Recql4,Cenpq,Rmi2
3_Member	Reactome Gene Sets	R-MMU-5685938	HDR through Single Strand Annealing (SSA)	-6.90314	-4.26928	5/30	19361,72151,106344,223970,225182	Rad51,Rfc5,Rfc4,Rmi2,Rbbp8
3_Member	Reactome Gene Sets	R-MMU-5693616	Presynaptic phase of homologous DNA pairing and strand exchange	-6.61802	-3.99392	5/34	19361,72151,106344,223970,225182	Rad51,Rfc5,Rfc4,Rmi2,Rbbp8
8_Summary	GO Biological Processes	GO:0000018	regulation of DNA recombination	-6.5942	-3.97964	7/107	19361,19362,22042,56708,58186,77782,223970,69885,74041,57441,225182	Rad51,Rad51ap1,Tfrc,Clcf1,Rad18,Polq,Rmi2,Aunip,Ddias,Gmnn,Rbbp8
8_Member	GO Biological Processes	GO:0000018	regulation of DNA recombination	-6.5942	-3.97964	7/107	19361,19362,22042,56708,58186,77782,223970	Rad51,Rad51ap1,Tfrc,Clcf1,Rad18,Polq,Rmi2
3_Member	KEGG Pathway	ko03030	DNA replication	-6.55245	-3.95638	5/35	17215,18538,18974,72151,106344	Mcm3,Pcna,Pole2,Rfc5,Rfc4
4_Member	GO Biological Processes	GO:2001020	regulation of response to DNA damage stimulus	-6.55406	-3.95638	9/222	14235,18538,19361,19362,68145,69885,74041,77782,223970	Foxm1,Pcna,Rad51,Rad51ap1,Etaa1,Aunip,Ddias,Polq,Rmi2
5_Member	GO Biological Processes	GO:0044772	mitotic cell cycle phase transition	-6.47123	-3.88411	11/377	12235,12443,12448,12544,14235,18392,23834,52679,57913,106795,225182	Bub1,Ccnd1,Ccne2,Cdc45,Foxm1,Orc1,Cdc6,E2f7,Pidd1,Tcf19,Rbbp8
3_Member	KEGG Pathway	mmu03030	DNA replication	-6.4272	-3.84886	5/37	17215,18538,18974,72151,106344	Mcm3,Pcna,Pole2,Rfc5,Rfc4
9_Summary	GO Biological Processes	GO:0065004	protein-DNA complex assembly	-6.34554	-3.7758	8/171	12544,17215,19361,26886,60411,67089,69928,107435,18538,52679	Cdc45,Mcm3,Rad51,Cenph,Cenpk,Psmc6,Cenps,Hat1,Pcna,E2f7
9_Member	GO Biological Processes	GO:0065004	protein-DNA complex assembly	-6.34554	-3.7758	8/171	12544,17215,19361,26886,60411,67089,69928,107435	Cdc45,Mcm3,Rad51,Cenph,Cenpk,Psmc6,Cenps,Hat1
9_Member	GO Biological Processes	GO:0044786	cell cycle DNA replication	-6.19737	-3.63606	5/41	12544,17215,18538,19361,52679	Cdc45,Mcm3,Pcna,Rad51,E2f7
3_Member	Reactome Gene Sets	R-MMU-5651801	PCNA-Dependent Long Patch Base Excision Repair	-6.14032	-3.58729	4/18	18538,18974,72151,106344	Pcna,Pole2,Rfc5,Rfc4
4_Member	GO Biological Processes	GO:0080135	regulation of cellular response to stress	-6.10594	-3.56102	14/703	14235,15364,18538,19361,19362,22166,22350,51800,68145,69885,74041,77782,81877,223970	Foxm1,Hmga2,Pcna,Rad51,Rad51ap1,Txn1,Ezr,Bok,Etaa1,Aunip,Ddias,Polq,Tnxb,Rmi2
4_Member	GO Biological Processes	GO:0006282	regulation of DNA repair	-6.06441	-3.52746	7/128	14235,18538,19361,19362,69885,77782,223970	Foxm1,Pcna,Rad51,Rad51ap1,Aunip,Polq,Rmi2
5_Member	GO Biological Processes	GO:0044770	cell cycle phase transition	-6.04982	-3.5207	11/416	12235,12443,12448,12544,14235,18392,23834,52679,57913,106795,225182	Bub1,Ccnd1,Ccne2,Cdc45,Foxm1,Orc1,Cdc6,E2f7,Pidd1,Tcf19,Rbbp8
3_Member	Reactome Gene Sets	R-MMU-180786	Extension of Telomeres	-6.04037	-3.51893	5/44	18538,72107,72151,106344,214901	Pcna,Dscc1,Rfc5,Rfc4,Chtf18
4_Member	GO Biological Processes	GO:2000779	regulation of double-strand break repair	-6.00517	-3.49129	6/82	14235,19361,19362,69885,77782,223970	Foxm1,Rad51,Rad51ap1,Aunip,Polq,Rmi2
3_Member	Reactome Gene Sets	R-MMU-110373	Resolution of AP sites via the multiple-nucleotide patch replacement pathway	-5.94342	-3.45	4/20	18538,18974,72151,106344	Pcna,Pole2,Rfc5,Rfc4
3_Member	Reactome Gene Sets	R-MMU-5696397	Gap-filling DNA repair synthesis and ligation in GG-NER	-5.94342	-3.45	4/20	18538,18974,72151,106344	Pcna,Pole2,Rfc5,Rfc4
3_Member	Reactome Gene Sets	R-MMU-73893	DNA Damage Bypass	-5.94198	-3.45	5/46	18538,18974,58186,72151,106344	Pcna,Pole2,Rad18,Rfc5,Rfc4
5_Member	GO Biological Processes	GO:0045786	negative regulation of cell cycle	-5.6994	-3.21448	11/452	12235,12443,14235,18392,23834,52679,57441,57913,68145,74041,79456	Bub1,Ccnd1,Foxm1,Orc1,Cdc6,E2f7,Gmnn,Pidd1,Etaa1,Ddias,Recql4
9_Member	GO Biological Processes	GO:0071824	protein-DNA complex subunit organization	-5.61221	-3.13424	8/214	12544,17215,19361,26886,60411,67089,69928,107435	Cdc45,Mcm3,Rad51,Cenph,Cenpk,Psmc6,Cenps,Hat1
6_Member	GO Biological Processes	GO:0051983	regulation of chromosome segregation	-5.37485	-2.90372	6/105	12235,23834,58186,79456,214901,223970	Bub1,Cdc6,Rad18,Recql4,Chtf18,Rmi2
3_Member	GO Biological Processes	GO:0071897	DNA biosynthetic process	-5.24262	-2.77822	7/170	18538,18974,21877,72107,72151,106344,214901	Pcna,Pole2,Tk1,Dscc1,Rfc5,Rfc4,Chtf18
3_Member	Reactome Gene Sets	R-MMU-5656169	Termination of translesion DNA synthesis	-5.20423	-2.75943	4/30	18538,18974,72151,106344	Pcna,Pole2,Rfc5,Rfc4
4_Member	Reactome Gene Sets	R-MMU-5693537	Resolution of D-Loop Structures	-5.20423	-2.75943	4/30	19361,19362,223970,225182	Rad51,Rad51ap1,Rmi2,Rbbp8
4_Member	Reactome Gene Sets	R-MMU-5693568	Resolution of D-loop Structures through Holliday Junction Intermediates	-5.20423	-2.75943	4/30	19361,19362,223970,225182	Rad51,Rad51ap1,Rmi2,Rbbp8
3_Member	Reactome Gene Sets	R-MMU-73933	Resolution of Abasic Sites (AP sites)	-5.14557	-2.70711	4/31	18538,18974,72151,106344	Pcna,Pole2,Rfc5,Rfc4
10_Summary	GO Biological Processes	GO:0000280	nuclear division	-5.13506	-2.70284	10/420	12235,12448,17864,17865,19361,23834,60411,69928,72107,214901,18538,68145,15364,225182,67030,223970	Bub1,Ccne2,Mybl1,Mybl2,Rad51,Cdc6,Cenpk,Cenps,Dscc1,Chtf18,Pcna,Etaa1,Hmga2,Rbbp8,Fancl,Rmi2
10_Member	GO Biological Processes	GO:0000280	nuclear division	-5.13506	-2.70284	10/420	12235,12448,17864,17865,19361,23834,60411,69928,72107,214901	Bub1,Ccne2,Mybl1,Mybl2,Rad51,Cdc6,Cenpk,Cenps,Dscc1,Chtf18
2_Member	Reactome Gene Sets	R-MMU-68867	Assembly of the pre-replicative complex	-5.12289	-2.69683	5/67	17215,18392,23834,57441,67089	Mcm3,Orc1,Cdc6,Gmnn,Psmc6
10_Member	GO Biological Processes	GO:0031297	replication fork processing	-5.08891	-2.66893	4/32	18538,19361,68145,69928	Pcna,Rad51,Etaa1,Cenps
5_Member	GO Biological Processes	GO:0000082	G1/S transition of mitotic cell cycle	-5.03296	-2.62488	7/183	12443,12448,12544,52679,57913,106795,225182	Ccnd1,Ccne2,Cdc45,E2f7,Pidd1,Tcf19,Rbbp8
6_Member	GO Biological Processes	GO:0000819	sister chromatid segregation	-5.03296	-2.62488	7/183	12235,23834,60411,71988,72107,79456,223970	Bub1,Cdc6,Cenpk,Esco2,Dscc1,Recql4,Rmi2
7_Member	Reactome Gene Sets	R-MMU-6791312	TP53 Regulates Transcription of Cell Cycle Genes	-4.98111	-2.57886	4/34	12448,18538,52679,58184	Ccne2,Pcna,E2f7,Cnot9
9_Member	GO Biological Processes	GO:0033260	nuclear DNA replication	-4.87992	-2.48342	4/36	12544,17215,18538,19361	Cdc45,Mcm3,Pcna,Rad51
3_Member	Reactome Gene Sets	R-MMU-110313	Translesion synthesis by Y family DNA polymerases bypasses lesions on DNA template	-4.83156	-2.44635	4/37	18538,18974,72151,106344	Pcna,Pole2,Rfc5,Rfc4
3_Member	Reactome Gene Sets	R-MMU-5696400	Dual Incision in GG-NER	-4.83156	-2.44635	4/37	18538,18974,72151,106344	Pcna,Pole2,Rfc5,Rfc4
3_Member	GO Biological Processes	GO:2000573	positive regulation of DNA biosynthetic process	-4.82573	-2.44604	5/77	18538,72107,72151,106344,214901	Pcna,Dscc1,Rfc5,Rfc4,Chtf18
5_Member	GO Biological Processes	GO:0044843	cell cycle G1/S phase transition	-4.76846	-2.39424	7/201	12443,12448,12544,52679,57913,106795,225182	Ccnd1,Ccne2,Cdc45,E2f7,Pidd1,Tcf19,Rbbp8
3_Member	Reactome Gene Sets	R-MMU-69091	Polymerase switching	-4.75382	-2.39033	3/13	18538,72151,106344	Pcna,Rfc5,Rfc4
3_Member	Reactome Gene Sets	R-MMU-69109	Leading Strand Synthesis	-4.75382	-2.39033	3/13	18538,72151,106344	Pcna,Rfc5,Rfc4
10_Member	GO Biological Processes	GO:0045005	DNA-dependent DNA replication maintenance of fidelity	-4.6945	-2.33627	4/40	18538,19361,68145,69928	Pcna,Rad51,Etaa1,Cenps
10_Member	GO Biological Processes	GO:0048285	organelle fission	-4.68071	-2.32768	10/474	12235,12448,17864,17865,19361,23834,60411,69928,72107,214901	Bub1,Ccne2,Mybl1,Mybl2,Rad51,Cdc6,Cenpk,Cenps,Dscc1,Chtf18
5_Member	GO Biological Processes	GO:0010564	regulation of cell cycle process	-4.62225	-2.27436	11/588	12235,12443,12544,14235,15364,18392,23834,52679,57913,79456,223970	Bub1,Ccnd1,Cdc45,Foxm1,Hmga2,Orc1,Cdc6,E2f7,Pidd1,Recql4,Rmi2
5_Member	GO Biological Processes	GO:1901991	negative regulation of mitotic cell cycle phase transition	-4.58878	-2.24597	6/144	12235,12443,18392,23834,52679,57913	Bub1,Ccnd1,Orc1,Cdc6,E2f7,Pidd1
3_Member	Reactome Gene Sets	R-MMU-110312	Translesion synthesis by REV1	-4.55471	-2.22188	3/15	18538,72151,106344	Pcna,Rfc5,Rfc4
9_Member	GO Biological Processes	GO:1902969	mitotic DNA replication	-4.55471	-2.22188	3/15	12544,17215,19361	Cdc45,Mcm3,Rad51
3_Member	KEGG Pathway	ko03420	Nucleotide excision repair	-4.52799	-2.20007	4/44	18538,18974,72151,106344	Pcna,Pole2,Rfc5,Rfc4
2_Member	Reactome Gene Sets	R-MMU-69052	Switching of origins to a post-replicative state	-4.49633	-2.17326	5/90	12448,17215,18392,23834,67089	Ccne2,Mcm3,Orc1,Cdc6,Psmc6
5_Member	GO Biological Processes	GO:0010948	negative regulation of cell cycle process	-4.49147	-2.1732	7/222	12235,12443,18392,23834,52679,57913,79456	Bub1,Ccnd1,Orc1,Cdc6,E2f7,Pidd1,Recql4
3_Member	Reactome Gene Sets	R-MMU-5655862	Translesion synthesis by POLK	-4.4658	-2.17076	3/16	18538,72151,106344	Pcna,Rfc5,Rfc4
3_Member	Reactome Gene Sets	R-MMU-5656121	Translesion synthesis by POLI	-4.4658	-2.17076	3/16	18538,72151,106344	Pcna,Rfc5,Rfc4
11_Summary	Reactome Gene Sets	R-MMU-141424	Amplification of signal from the kinetochores	-4.47315	-2.17076	5/91	12235,26886,60411,69928,83815,67089,230376	Bub1,Cenph,Cenpk,Cenps,Cenpq,Psmc6,Haus6
11_Member	Reactome Gene Sets	R-MMU-141424	Amplification of signal from the kinetochores	-4.47315	-2.17076	5/91	12235,26886,60411,69928,83815	Bub1,Cenph,Cenpk,Cenps,Cenpq
11_Member	Reactome Gene Sets	R-MMU-141444	Amplification of signal from unattached kinetochores via a MAD2 inhibitory signal	-4.47315	-2.17076	5/91	12235,26886,60411,69928,83815	Bub1,Cenph,Cenpk,Cenps,Cenpq
11_Member	GO Biological Processes	GO:0051382	kinetochore assembly	-4.4658	-2.17076	3/16	26886,60411,69928	Cenph,Cenpk,Cenps
4_Member	GO Biological Processes	GO:0010569	regulation of double-strand break repair via homologous recombination	-4.45072	-2.16018	4/46	19361,19362,77782,223970	Rad51,Rad51ap1,Polq,Rmi2
3_Member	KEGG Pathway	mmu03420	Nucleotide excision repair	-4.41342	-2.12734	4/47	18538,18974,72151,106344	Pcna,Pole2,Rfc5,Rfc4
3_Member	Reactome Gene Sets	R-MMU-69186	Lagging Strand Synthesis	-4.38275	-2.10107	3/17	18538,72151,106344	Pcna,Rfc5,Rfc4
10_Member	GO Biological Processes	GO:0051321	meiotic cell cycle	-4.37354	-2.09623	8/317	12235,12448,15364,17864,19361,69928,214901,225182	Bub1,Ccne2,Hmga2,Mybl1,Rad51,Cenps,Chtf18,Rbbp8
5_Member	GO Biological Processes	GO:1901988	negative regulation of cell cycle phase transition	-4.33186	-2.05887	6/160	12235,12443,18392,23834,52679,57913	Bub1,Ccnd1,Orc1,Cdc6,E2f7,Pidd1
5_Member	GO Biological Processes	GO:0045930	negative regulation of mitotic cell cycle	-4.32272	-2.05401	7/236	12235,12443,18392,23834,52679,57913,74041	Bub1,Ccnd1,Orc1,Cdc6,E2f7,Pidd1,Ddias
3_Member	Reactome Gene Sets	R-MMU-110320	Translesion Synthesis by POLH	-4.30483	-2.04036	3/18	18538,72151,106344	Pcna,Rfc5,Rfc4
10_Member	KEGG Pathway	ko03460	Fanconi anemia pathway	-4.27229	-2.01202	4/51	19361,67030,69928,223970	Rad51,Fancl,Cenps,Rmi2
3_Member	Reactome Gene Sets	R-MMU-157579	Telomere Maintenance	-4.19483	-1.93871	5/104	18538,72107,72151,106344,214901	Pcna,Dscc1,Rfc5,Rfc4,Chtf18
11_Member	Reactome Gene Sets	R-MMU-9648025	EML4 and NUDC in mitotic spindle formation	-4.13598	-1.88398	5/107	12235,26886,60411,69928,83815	Bub1,Cenph,Cenpk,Cenps,Cenpq
11_Member	Reactome Gene Sets	R-MMU-69618	Mitotic Spindle Checkpoint	-4.11676	-1.86884	5/108	12235,26886,60411,69928,83815	Bub1,Cenph,Cenpk,Cenps,Cenpq
6_Member	GO Biological Processes	GO:0007062	sister chromatid cohesion	-4.11171	-1.86782	4/56	12235,71988,72107,79456	Bub1,Esco2,Dscc1,Recql4
3_Member	Reactome Gene Sets	R-MMU-69190	DNA strand elongation	-4.09647	-1.86055	3/21	18538,72151,106344	Pcna,Rfc5,Rfc4
11_Member	GO Biological Processes	GO:0051383	kinetochore organization	-4.09647	-1.86055	3/21	26886,60411,69928	Cenph,Cenpk,Cenps
2_Member	Reactome Gene Sets	R-MMU-68827	CDT1 association with the CDC6:ORC:origin complex	-4.05174	-1.82364	4/58	18392,23834,57441,67089	Orc1,Cdc6,Gmnn,Psmc6
10_Member	KEGG Pathway	mmu03460	Fanconi anemia pathway	-4.05174	-1.82364	4/58	19361,67030,69928,223970	Rad51,Fancl,Cenps,Rmi2
3_Member	KEGG Pathway	ko03430	Mismatch repair	-4.03407	-1.81366	3/22	18538,72151,106344	Pcna,Rfc5,Rfc4
5_Member	GO Biological Processes	GO:0000075	cell cycle checkpoint	-4.03487	-1.81366	6/181	12235,12443,18392,23834,57913,68145	Bub1,Ccnd1,Orc1,Cdc6,Pidd1,Etaa1
5_Member	GO Biological Processes	GO:0031570	DNA integrity checkpoint	-4.00539	-1.79254	5/114	12443,18392,23834,57913,68145	Ccnd1,Orc1,Cdc6,Pidd1,Etaa1
11_Member	Reactome Gene Sets	R-MMU-2467813	Separation of Sister Chromatids	-4.00862	-1.79254	6/183	12235,26886,60411,67089,69928,83815	Bub1,Cenph,Cenpk,Psmc6,Cenps,Cenpq
3_Member	Reactome Gene Sets	R-MMU-6782210	Gap-filling DNA repair synthesis and ligation in TC-NER	-3.99395	-1.79218	4/60	18538,18974,72151,106344	Pcna,Pole2,Rfc5,Rfc4
5_Member	GO Biological Processes	GO:1901990	regulation of mitotic cell cycle phase transition	-3.99659	-1.79218	7/266	12235,12443,12544,18392,23834,52679,57913	Bub1,Ccnd1,Cdc45,Orc1,Cdc6,E2f7,Pidd1
10_Member	GO Biological Processes	GO:0140013	meiotic nuclear division	-3.99561	-1.79218	6/184	12235,12448,17864,19361,69928,214901	Bub1,Ccne2,Mybl1,Rad51,Cenps,Chtf18
3_Member	Reactome Gene Sets	R-MMU-6782135	Dual incision in TC-NER	-3.96582	-1.76769	4/61	18538,18974,72151,106344	Pcna,Pole2,Rfc5,Rfc4
10_Member	GO Biological Processes	GO:0007127	meiosis I	-3.95209	-1.75756	5/117	12448,17864,19361,69928,214901	Ccne2,Mybl1,Rad51,Cenps,Chtf18
11_Member	Reactome Gene Sets	R-MMU-2500257	Resolution of Sister Chromatid Cohesion	-3.93465	-1.74433	5/118	12235,26886,60411,69928,83815	Bub1,Cenph,Cenpk,Cenps,Cenpq
11_Member	Reactome Gene Sets	R-MMU-68877	Mitotic Prometaphase	-3.93174	-1.74433	6/189	12235,26886,60411,69928,83815,230376	Bub1,Cenph,Cenpk,Cenps,Cenpq,Haus6
3_Member	GO Biological Processes	GO:2000278	regulation of DNA biosynthetic process	-3.91737	-1.73349	5/119	18538,72107,72151,106344,214901	Pcna,Dscc1,Rfc5,Rfc4,Chtf18
12_Summary	GO Biological Processes	GO:0051301	cell division	-3.90392	-1.72352	10/587	12235,12443,12448,15364,23834,52679,56452,69928,74107,225182	Bub1,Ccnd1,Ccne2,Hmga2,Cdc6,E2f7,Orc6,Cenps,Cep55,Rbbp8
12_Member	GO Biological Processes	GO:0051301	cell division	-3.90392	-1.72352	10/587	12235,12443,12448,15364,23834,52679,56452,69928,74107,225182	Bub1,Ccnd1,Ccne2,Hmga2,Cdc6,E2f7,Orc6,Cenps,Cep55,Rbbp8
3_Member	KEGG Pathway	mmu03430	Mismatch repair	-3.86366	-1.69356	3/25	18538,72151,106344	Pcna,Rfc5,Rfc4
10_Member	GO Biological Processes	GO:0061982	meiosis I cell cycle process	-3.86649	-1.69356	5/122	12448,17864,19361,69928,214901	Ccne2,Mybl1,Rad51,Cenps,Chtf18
13_Summary	GO Biological Processes	GO:0006301	postreplication repair	-3.86366	-1.69356	3/25	18538,18974,58186,12443,19361,19362,22166,74041,17864,17865	Pcna,Pole2,Rad18,Ccnd1,Rad51,Rad51ap1,Txn1,Ddias,Mybl1,Mybl2
13_Member	GO Biological Processes	GO:0006301	postreplication repair	-3.86366	-1.69356	3/25	18538,18974,58186	Pcna,Pole2,Rad18
5_Member	GO Biological Processes	GO:0044774	mitotic DNA integrity checkpoint	-3.85808	-1.69136	4/65	12443,18392,23834,57913	Ccnd1,Orc1,Cdc6,Pidd1
14_Summary	GO Biological Processes	GO:0000723	telomere maintenance	-3.83333	-1.66996	5/124	12448,18538,19361,79456,229512,22042,68371,241950	Ccne2,Pcna,Rad51,Recql4,Smg5,Tfrc,Pbld1,Bbs12
14_Member	GO Biological Processes	GO:0000723	telomere maintenance	-3.83333	-1.66996	5/124	12448,18538,19361,79456,229512	Ccne2,Pcna,Rad51,Recql4,Smg5
14_Member	GO Biological Processes	GO:0032200	telomere organization	-3.80075	-1.64071	5/126	12448,18538,19361,79456,229512	Ccne2,Pcna,Rad51,Recql4,Smg5
15_Summary	KEGG Pathway	ko04115	p53 signaling pathway	-3.78185	-1.62512	4/68	12443,12448,29870,57913,67089,23834,15364,22350,81877	Ccnd1,Ccne2,Gtse1,Pidd1,Psmc6,Cdc6,Hmga2,Ezr,Tnxb
15_Member	KEGG Pathway	ko04115	p53 signaling pathway	-3.78185	-1.62512	4/68	12443,12448,29870,57913	Ccnd1,Ccne2,Gtse1,Pidd1
10_Member	GO Biological Processes	GO:1903046	meiotic cell cycle process	-3.7742	-1.62074	6/202	12235,12448,17864,19361,69928,214901	Bub1,Ccne2,Mybl1,Rad51,Cenps,Chtf18
2_Member	Reactome Gene Sets	R-MMU-68949	Orc1 removal from chromatin	-3.73302	-1.58282	4/70	17215,18392,23834,67089	Mcm3,Orc1,Cdc6,Psmc6
5_Member	GO Biological Processes	GO:0007093	mitotic cell cycle checkpoint	-3.72173	-1.57475	5/131	12235,12443,18392,23834,57913	Bub1,Ccnd1,Orc1,Cdc6,Pidd1
3_Member	Reactome Gene Sets	R-MMU-6781827	Transcription-Coupled Nucleotide Excision Repair (TC-NER)	-3.70917	-1.56574	4/71	18538,18974,72151,106344	Pcna,Pole2,Rfc5,Rfc4
11_Member	Reactome Gene Sets	R-MMU-5663220	RHO GTPases Activate Formins	-3.70633	-1.56574	5/132	12235,26886,60411,69928,83815	Bub1,Cenph,Cenpk,Cenps,Cenpq
5_Member	GO Biological Processes	GO:1901987	regulation of cell cycle phase transition	-3.69238	-1.55495	7/298	12235,12443,12544,18392,23834,52679,57913	Bub1,Ccnd1,Cdc45,Orc1,Cdc6,E2f7,Pidd1
15_Member	KEGG Pathway	mmu04115	p53 signaling pathway	-3.68567	-1.55138	4/72	12443,12448,29870,57913	Ccnd1,Ccne2,Gtse1,Pidd1
11_Member	GO Biological Processes	GO:0034508	centromere complex assembly	-3.66768	-1.53649	3/29	26886,60411,69928	Cenph,Cenpk,Cenps
3_Member	Reactome Gene Sets	R-MMU-5696399	Global Genome Nucleotide Excision Repair (GG-NER)	-3.66253	-1.53444	4/73	18538,18974,72151,106344	Pcna,Pole2,Rfc5,Rfc4
8_Member	GO Biological Processes	GO:2001021	negative regulation of response to DNA damage stimulus	-3.63972	-1.5147	4/74	69885,74041,77782,223970	Aunip,Ddias,Polq,Rmi2
8_Member	GO Biological Processes	GO:2000780	negative regulation of double-strand break repair	-3.62318	-1.50424	3/30	69885,77782,223970	Aunip,Polq,Rmi2
14_Member	GO Biological Processes	GO:0060249	anatomical structure homeostasis	-3.62357	-1.50424	8/407	12448,18538,19361,22042,68371,79456,229512,241950	Ccne2,Pcna,Rad51,Tfrc,Pbld1,Recql4,Smg5,Bbs12
4_Member	GO Biological Processes	GO:0036297	interstrand cross-link repair	-3.58024	-1.46729	3/31	19361,19362,67030	Rad51,Rad51ap1,Fancl
8_Member	GO Biological Processes	GO:0045738	negative regulation of DNA repair	-3.58024	-1.46729	3/31	69885,77782,223970	Aunip,Polq,Rmi2
11_Member	Reactome Gene Sets	R-MMU-68882	Mitotic Anaphase	-3.57407	-1.46408	6/220	12235,26886,60411,67089,69928,83815	Bub1,Cenph,Cenpk,Psmc6,Cenps,Cenpq
11_Member	Reactome Gene Sets	R-MMU-2555396	Mitotic Metaphase and Anaphase	-3.56351	-1.45646	6/221	12235,26886,60411,67089,69928,83815	Bub1,Cenph,Cenpk,Psmc6,Cenps,Cenpq
11_Member	Reactome Gene Sets	R-MMU-606279	Deposition of new CENPA-containing nucleosomes at the centromere	-3.53049	-1.42927	4/79	26886,60411,69928,83815	Cenph,Cenpk,Cenps,Cenpq
11_Member	Reactome Gene Sets	R-MMU-774815	Nucleosome assembly	-3.53049	-1.42927	4/79	26886,60411,69928,83815	Cenph,Cenpk,Cenps,Cenpq
3_Member	Reactome Gene Sets	R-MMU-6804756	Regulation of TP53 Activity through Phosphorylation	-3.48887	-1.39054	4/81	72151,106344,223970,225182	Rfc5,Rfc4,Rmi2,Rbbp8
8_Member	GO Biological Processes	GO:0051053	negative regulation of DNA metabolic process	-3.43603	-1.34056	5/151	57441,58186,69885,77782,223970	Gmnn,Rad18,Aunip,Polq,Rmi2
6_Member	GO Biological Processes	GO:0033045	regulation of sister chromatid segregation	-3.4285	-1.33588	4/84	12235,23834,79456,223970	Bub1,Cdc6,Recql4,Rmi2

## Sheet: G4
GroupID	Category	Term	Description	LogP	Log(q-value)	InTerm_InList	Genes	Symbols
1_Member	KEGG Pathway	mmu04512	ECM-receptor interaction	-7.42498	-3.4487	8/85	12643,12833,12834,16775,16776,21960,320910,329278	Chad,Col6a1,Col6a2,Lama4,Lama5,Tnr,Itgb8,Tnn
1_Member	Reactome Gene Sets	R-MMU-1474244	Extracellular matrix organization	-5.32801	-1.66614	10/271	12825,12833,12834,16775,16776,21960,71753,76293,320910,329278	Col3a1,Col6a1,Col6a2,Lama4,Lama5,Tnr,Tmprss6,Mfap4,Itgb8,Tnn
1_Member	Reactome Gene Sets	R-MMU-3000178	ECM proteoglycans	-5.28133	-1.66614	5/43	12825,12833,12834,21960,329278	Col3a1,Col6a1,Col6a2,Tnr,Tnn
1_Member	KEGG Pathway	mmu04151	PI3K-Akt signaling pathway	-5.09836	-1.66614	11/354	12125,12643,12833,12834,16185,16775,16776,21960,26427,320910,329278	Bcl2l11,Chad,Col6a1,Col6a2,Il2rb,Lama4,Lama5,Tnr,Creb3l1,Itgb8,Tnn
2_Summary	GO Biological Processes	GO:0061518	microglial cell proliferation	-5.16479	-1.66614	3/7	12759,77125,83433,12051,12775,15251,16149,20304,56532,66214,77446,104759,240518,320910,72330,12654,15439,17171,20210,16185,50791,12125,209200	Clu,Il33,Trem2,Bcl3,Ccr7,Hif1a,Cd74,Ccl5,Ripk3,Rgcc,Heg1,Pld4,Peli3,Itgb8,Klhl40,Chil1,Hp,Mas1,Saa3,Il2rb,Magi2,Bcl2l11,Dtx3l
1_Member	KEGG Pathway	ko04510	Focal adhesion	-4.6258	-1.38989	8/199	12643,12833,12834,16775,16776,21960,320910,329278	Chad,Col6a1,Col6a2,Lama4,Lama5,Tnr,Itgb8,Tnn
2_Member	GO Biological Processes	GO:0061517	macrophage proliferation	-4.63529	-1.38989	3/10	12759,77125,83433	Clu,Il33,Trem2
3_Summary	GO Biological Processes	GO:0045765	regulation of angiogenesis	-4.69962	-1.38989	10/320	12654,15251,16002,20304,20356,26427,53614,66214,76905,320910,12825,16477,16775,64817,77446,50791	Chil1,Hif1a,Igf2,Ccl5,Sema5a,Creb3l1,Reck,Rgcc,Lrg1,Itgb8,Col3a1,Junb,Lama4,Svep1,Heg1,Magi2
4_Member	GO Biological Processes	GO:0051271	negative regulation of cellular component movement	-4.63061	-1.38989	10/326	12825,16149,17965,20356,50791,53614,56177,66214,77125,329278	Col3a1,Cd74,Nbl1,Sema5a,Magi2,Reck,Olfm1,Rgcc,Il33,Tnn
1_Member	KEGG Pathway	mmu04510	Focal adhesion	-4.48847	-1.32511	8/208	12643,12833,12834,16775,16776,21960,320910,329278	Chad,Col6a1,Col6a2,Lama4,Lama5,Tnr,Itgb8,Tnn
5_Summary	GO Biological Processes	GO:0002579	positive regulation of antigen processing and presentation	-4.49886	-1.32511	3/11	12775,16149,83433,17965,20304,56532,77125,15950,16002,17171,93694,104759,209200,240518,12759,15043,20356,16477,20210	Ccr7,Cd74,Trem2,Nbl1,Ccl5,Ripk3,Il33,Ifi203,Igf2,Mas1,Clec2d,Pld4,Dtx3l,Peli3,Clu,H2-T3,Sema5a,Junb,Saa3
5_Member	GO Biological Processes	GO:0002579	positive regulation of antigen processing and presentation	-4.49886	-1.32511	3/11	12775,16149,83433	Ccr7,Cd74,Trem2
4_Member	GO Biological Processes	GO:0040013	negative regulation of locomotion	-4.45385	-1.32267	10/342	12825,16149,17965,20356,50791,53614,56177,66214,77125,329278	Col3a1,Cd74,Nbl1,Sema5a,Magi2,Reck,Olfm1,Rgcc,Il33,Tnn
4_Member	GO Biological Processes	GO:0030336	negative regulation of cell migration	-4.39725	-1.29603	9/278	12825,16149,17965,50791,53614,56177,66214,77125,329278	Col3a1,Cd74,Nbl1,Magi2,Reck,Olfm1,Rgcc,Il33,Tnn

## Sheet: G5
GroupID	Category	Term	Description	LogP	Log(q-value)	InTerm_InList	Genes	Symbols
1_Member	GO Biological Processes	GO:0048812	neuron projection morphogenesis	-4.91255	-0.979244	43/698	11444,11603,12361,13544,13639,13649,13654,13835,14270,14432,14457,14633,15228,15399,15529,16554,18131,18858,19055,20315,20353,20358,20361,21808,22241,56386,67095,67703,71900,76884,77097,78808,81904,109700,109880,110532,211134,218194,228550,229715,235611,243967,244058	Chrnb2,Agrn,Cask,Dvl3,Efna4,Egfr,Egr2,Epha1,Srgap2,Gap43,Gas7,Gli2,Foxg1,Hoxa2,Sdc2,Kif13b,Notch3,Pmp22,Ppp3ca,Cxcl12,Sema4c,Sema6a,Sema7a,Tgfb2,Ulk1,B4galt6,Trak1,Kirrel3,Tmem106b,Cyfip2,Tanc2,Stxbp5,Cacng7,Itga1,Braf,Adarb1,Lzts1,Phactr1,Itpka,Amigo1,Plxnb1,Ntn5,Rgma
1_Member	GO Biological Processes	GO:0120039	plasma membrane bounded cell projection morphogenesis	-4.70515	-0.979244	43/712	11444,11603,12361,13544,13639,13649,13654,13835,14270,14432,14457,14633,15228,15399,15529,16554,18131,18858,19055,20315,20353,20358,20361,21808,22241,56386,67095,67703,71900,76884,77097,78808,81904,109700,109880,110532,211134,218194,228550,229715,235611,243967,244058	Chrnb2,Agrn,Cask,Dvl3,Efna4,Egfr,Egr2,Epha1,Srgap2,Gap43,Gas7,Gli2,Foxg1,Hoxa2,Sdc2,Kif13b,Notch3,Pmp22,Ppp3ca,Cxcl12,Sema4c,Sema6a,Sema7a,Tgfb2,Ulk1,B4galt6,Trak1,Kirrel3,Tmem106b,Cyfip2,Tanc2,Stxbp5,Cacng7,Itga1,Braf,Adarb1,Lzts1,Phactr1,Itpka,Amigo1,Plxnb1,Ntn5,Rgma
1_Member	GO Biological Processes	GO:0048858	cell projection morphogenesis	-4.63295	-0.979244	43/717	11444,11603,12361,13544,13639,13649,13654,13835,14270,14432,14457,14633,15228,15399,15529,16554,18131,18858,19055,20315,20353,20358,20361,21808,22241,56386,67095,67703,71900,76884,77097,78808,81904,109700,109880,110532,211134,218194,228550,229715,235611,243967,244058	Chrnb2,Agrn,Cask,Dvl3,Efna4,Egfr,Egr2,Epha1,Srgap2,Gap43,Gas7,Gli2,Foxg1,Hoxa2,Sdc2,Kif13b,Notch3,Pmp22,Ppp3ca,Cxcl12,Sema4c,Sema6a,Sema7a,Tgfb2,Ulk1,B4galt6,Trak1,Kirrel3,Tmem106b,Cyfip2,Tanc2,Stxbp5,Cacng7,Itga1,Braf,Adarb1,Lzts1,Phactr1,Itpka,Amigo1,Plxnb1,Ntn5,Rgma
2_Member	GO Biological Processes	GO:0098542	defense response to other organism	-4.60434	-0.979244	43/719	11810,14469,14824,14972,16172,16362,16803,16859,17101,17105,17476,17948,17951,17952,18129,20128,20723,20847,23794,23962,26390,54123,54396,55932,56417,66141,69550,71648,80385,80985,107607,142980,218442,229521,230979,231507,236573,240913,269855,276950,319190,384309,100038882	Apobec1,Gbp2,Grn,H2-K1,Il17ra,Irf1,Lbp,Lgals9,Lyst,Lyz2,Mpeg1,Naip2,Naip5,Naip6,Notch2,Trim30a,Serpinb9,Stat2,Adamts5,Oasl2,Mapkbp1,Irf7,Irgm2,Gbp3,Adar,Ifitm3,Bst2,Optn,Tusc2,Trim44,Nod1,Tlr3,Serinc5,Syt11,Tnfrsf14,Plac8,Gbp9,Adamts4,Ssc5d,Slfn8,H2bc21,Trim56,Isg15
1_Member	GO Biological Processes	GO:0045664	regulation of neuron differentiation	-4.55758	-0.979244	46/793	11444,11603,12361,12492,13132,13544,14362,14561,14633,14824,14972,15228,15399,15529,16554,18010,18015,18131,18858,19055,20315,20353,20358,20361,20471,20698,21406,21413,21417,22241,52906,67095,69754,71900,77097,81904,109880,114606,170835,211134,228550,228880,229715,235611,244058,269473	Chrnb2,Agrn,Cask,Scarb2,Dab2,Dvl3,Fzd1,Gdf11,Gli2,Grn,H2-K1,Foxg1,Hoxa2,Sdc2,Kif13b,Neu1,Nf1,Notch3,Pmp22,Ppp3ca,Cxcl12,Sema4c,Sema6a,Sema7a,Six1,Sphk1,Tcf12,Tcf4,Zeb1,Ulk1,Ahi1,Trak1,Fbxo7,Tmem106b,Tanc2,Cacng7,Braf,Tle6,Inpp5j,Lzts1,Itpka,Zmynd8,Amigo1,Plxnb1,Rgma,Lrig2
3_Member	Reactome Gene Sets	R-MMU-1474244	Extracellular matrix organization	-4.46003	-0.960872	22/271	12153,12550,12822,12837,13030,13033,13179,15529,15898,16949,18074,18550,21808,22370,23794,58223,73647,104099,109700,216725,240913,373864	Bmp1,Cdh1,Col18a1,Col8a1,Ctsb,Ctsd,Dcn,Sdc2,Icam5,Loxl1,Nid2,Furin,Tgfb2,Vtn,Adamts5,Mmp19,Capn9,Itga9,Itga1,Adamts2,Adamts4,Col27a1
4_Member	GO Biological Processes	GO:0032652	regulation of interleukin-1 production	-4.34347	-0.938854	12/98	12362,12363,13610,13653,14456,16859,16956,17951,19261,20698,107607,226695	Casp1,Casp4,S1pr3,Egr1,Gas6,Lgals9,Lpl,Naip5,Sirpa,Sphk1,Nod1,Ifi205
1_Member	GO Biological Processes	GO:0032990	cell part morphogenesis	-4.31308	-0.938854	43/740	11444,11603,12361,13544,13639,13649,13654,13835,14270,14432,14457,14633,15228,15399,15529,16554,18131,18858,19055,20315,20353,20358,20361,21808,22241,56386,67095,67703,71900,76884,77097,78808,81904,109700,109880,110532,211134,218194,228550,229715,235611,243967,244058	Chrnb2,Agrn,Cask,Dvl3,Efna4,Egfr,Egr2,Epha1,Srgap2,Gap43,Gas7,Gli2,Foxg1,Hoxa2,Sdc2,Kif13b,Notch3,Pmp22,Ppp3ca,Cxcl12,Sema4c,Sema6a,Sema7a,Tgfb2,Ulk1,B4galt6,Trak1,Kirrel3,Tmem106b,Cyfip2,Tanc2,Stxbp5,Cacng7,Itga1,Braf,Adarb1,Lzts1,Phactr1,Itpka,Amigo1,Plxnb1,Ntn5,Rgma
5_Member	KEGG Pathway	mmu04621	NOD-like receptor signaling pathway	-4.08593	-0.808619	16/172	12362,12363,12364,13030,14469,16391,17948,17951,17952,18033,18798,20847,22033,54123,55932,107607	Casp1,Casp4,Casp12,Ctsb,Gbp2,Irf9,Naip2,Naip5,Naip6,Nfkb1,Plcb4,Stat2,Traf5,Irf7,Gbp3,Nod1
6_Member	GO Biological Processes	GO:0032872	regulation of stress-activated MAPK cascade	-3.88629	-0.76369	19/236	12411,13132,13544,13649,17318,19261,20185,20353,20698,21808,21814,22033,22436,26382,26390,56458,107607,142980,237353	Cbs,Dab2,Dvl3,Egfr,Mid1,Sirpa,Ncor1,Sema4c,Sphk1,Tgfb2,Tgfbr3,Traf5,Xdh,Fgd2,Mapkbp1,Foxo1,Nod1,Tlr3,Sh3rf3
5_Member	GO Biological Processes	GO:0098581	detection of external biotic stimulus	-3.85978	-0.76369	6/27	16803,17948,17951,17952,107607,269855	Lbp,Naip2,Naip5,Naip6,Nod1,Ssc5d
4_Member	GO Biological Processes	GO:0032612	interleukin-1 production	-3.85158	-0.76369	12/110	12362,12363,13610,13653,14456,16859,16956,17951,19261,20698,107607,226695	Casp1,Casp4,S1pr3,Egr1,Gas6,Lgals9,Lpl,Naip5,Sirpa,Sphk1,Nod1,Ifi205
6_Member	GO Biological Processes	GO:0070302	regulation of stress-activated protein kinase signaling cascade	-3.81479	-0.76369	19/239	12411,13132,13544,13649,17318,19261,20185,20353,20698,21808,21814,22033,22436,26382,26390,56458,107607,142980,237353	Cbs,Dab2,Dvl3,Egfr,Mid1,Sirpa,Ncor1,Sema4c,Sphk1,Tgfb2,Tgfbr3,Traf5,Xdh,Fgd2,Mapkbp1,Foxo1,Nod1,Tlr3,Sh3rf3
7_Member	GO Biological Processes	GO:0040013	negative regulation of locomotion	-3.80905	-0.76369	24/342	11815,12550,12667,13179,13835,14270,17342,18015,20315,20353,20358,20361,20440,20821,21814,78771,109880,110532,114229,117600,118453,228880,381290,384309	Apod,Cdh1,Chrd,Dcn,Epha1,Srgap2,Mitf,Nf1,Cxcl12,Sema4c,Sema6a,Sema7a,St6gal1,Trim21,Tgfbr3,Mctp1,Braf,Adarb1,Kiss1r,Srgap1,Mmp28,Zmynd8,Atp2b4,Trim56
4_Member	GO Biological Processes	GO:0032651	regulation of interleukin-1 beta production	-3.78928	-0.76369	10/80	12362,12363,13610,13653,16956,17951,19261,20698,107607,226695	Casp1,Casp4,S1pr3,Egr1,Lpl,Naip5,Sirpa,Sphk1,Nod1,Ifi205
6_Member	GO Biological Processes	GO:0051403	stress-activated MAPK cascade	-3.7464	-0.76369	20/262	12192,12411,13132,13544,13649,17318,19261,20185,20353,20698,21808,21814,22033,22436,26382,26390,56458,107607,142980,237353	Zfp36l1,Cbs,Dab2,Dvl3,Egfr,Mid1,Sirpa,Ncor1,Sema4c,Sphk1,Tgfb2,Tgfbr3,Traf5,Xdh,Fgd2,Mapkbp1,Foxo1,Nod1,Tlr3,Sh3rf3
8_Member	GO Biological Processes	GO:0043525	positive regulation of neuron apoptotic process	-3.74393	-0.76369	10/81	11603,13653,14824,18015,20817,21808,23821,71648,109700,208727	Agrn,Egr1,Grn,Nf1,Srpk2,Tgfb2,Bace1,Optn,Itga1,Hdac4
5_Member	GO Biological Processes	GO:0009595	detection of biotic stimulus	-3.67701	-0.76369	6/29	16803,17948,17951,17952,107607,269855	Lbp,Naip2,Naip5,Naip6,Nod1,Ssc5d
9_Member	GO Biological Processes	GO:0009615	response to virus	-3.67088	-0.76369	21/286	11810,14633,16362,16859,17101,19775,20128,20847,23962,54123,54396,56417,66141,69550,76933,80985,142980,218442,276950,384309,100038882	Apobec1,Gli2,Irf1,Lgals9,Lyst,Xpr1,Trim30a,Stat2,Oasl2,Irf7,Irgm2,Adar,Ifitm3,Bst2,Ifi27l2a,Trim44,Tlr3,Serinc5,Slfn8,Trim56,Isg15
5_Member	GO Biological Processes	GO:0016045	detection of bacterium	-3.66472	-0.76369	5/19	17948,17951,17952,107607,269855	Naip2,Naip5,Naip6,Nod1,Ssc5d
1_Member	GO Biological Processes	GO:0010975	regulation of neuron projection development	-3.65556	-0.76369	36/623	11444,11603,12361,12492,13132,13544,14362,14824,14972,15529,16554,18010,18015,18858,19055,20315,20353,20358,20361,20698,22241,52906,67095,69754,71900,77097,81904,109880,170835,211134,228550,228880,229715,235611,244058,269473	Chrnb2,Agrn,Cask,Scarb2,Dab2,Dvl3,Fzd1,Grn,H2-K1,Sdc2,Kif13b,Neu1,Nf1,Pmp22,Ppp3ca,Cxcl12,Sema4c,Sema6a,Sema7a,Sphk1,Ulk1,Ahi1,Trak1,Fbxo7,Tmem106b,Tanc2,Cacng7,Braf,Inpp5j,Lzts1,Itpka,Zmynd8,Amigo1,Plxnb1,Rgma,Lrig2
1_Member	GO Biological Processes	GO:0048667	cell morphogenesis involved in neuron differentiation	-3.65295	-0.76369	37/647	11444,11603,12361,13639,13654,13835,14432,14633,15228,15399,15529,16554,18131,18858,19055,20315,20353,20358,20361,21808,22241,56386,67095,71900,77097,78808,109880,110532,211134,218194,228550,229715,235611,243967,244058,264134,100503041	Chrnb2,Agrn,Cask,Efna4,Egr2,Epha1,Gap43,Gli2,Foxg1,Hoxa2,Sdc2,Kif13b,Notch3,Pmp22,Ppp3ca,Cxcl12,Sema4c,Sema6a,Sema7a,Tgfb2,Ulk1,B4galt6,Trak1,Tmem106b,Tanc2,Stxbp5,Braf,Adarb1,Lzts1,Phactr1,Itpka,Amigo1,Plxnb1,Ntn5,Rgma,Ttc26,Pdzd7
10_Member	GO Biological Processes	GO:0072102	glomerulus morphogenesis	-3.61482	-0.76369	4/11	11622,18129,18131,67703	Ahr,Notch2,Notch3,Kirrel3
11_Member	GO Biological Processes	GO:1902548	negative regulation of cellular response to vascular endothelial growth factor stimulus	-3.61482	-0.76369	4/11	13179,20358,22436,381290	Dcn,Sema6a,Xdh,Atp2b4
12_Member	GO Biological Processes	GO:0031347	regulation of defense response	-3.61389	-0.76369	38/674	11815,12362,12363,12364,13649,14824,16172,16362,16803,16859,16956,18033,18754,18858,19223,19261,20128,20361,20698,20723,20850,21354,24110,26390,54123,54396,56417,71481,71648,74998,77772,80985,107607,142980,226695,229521,329731,100502841	Apod,Casp1,Casp4,Casp12,Egfr,Grn,Il17ra,Irf1,Lbp,Lgals9,Lpl,Nfkb1,Prkce,Pmp22,Ptgis,Sirpa,Trim30a,Sema7a,Sphk1,Serpinb9,Stat5a,Tap1,Usp18,Mapkbp1,Irf7,Irgm2,Adar,Alpk1,Optn,Rab11fip2,Dcst1,Trim44,Nod1,Tlr3,Ifi205,Syt11,Tafa3,Epg5
13_Member	GO Biological Processes	GO:0042116	macrophage activation	-3.60964	-0.76369	11/100	12362,14824,16803,16859,18754,20698,70461,142980,229521,329731,100534273	Casp1,Grn,Lbp,Lgals9,Prkce,Sphk1,Crtc3,Tlr3,Syt11,Tafa3,Fer1l5
14_Member	GO Biological Processes	GO:0001944	vasculature development	-3.50005	-0.686807	42/781	11622,12192,12490,12822,12837,13179,13653,13835,14824,17129,18015,18129,18131,18764,19223,20315,20358,20471,20677,20698,20817,21413,21808,21813,21814,22436,50785,56458,58223,67155,68545,72324,93757,101540,106042,107589,110350,142980,231532,238055,381290,654812	Ahr,Zfp36l1,Cd34,Col18a1,Col8a1,Dcn,Egr1,Epha1,Grn,Smad5,Nf1,Notch2,Notch3,Pkd2,Ptgis,Cxcl12,Sema6a,Six1,Sox4,Sphk1,Srpk2,Tcf4,Tgfb2,Tgfbr2,Tgfbr3,Xdh,Hs6st1,Foxo1,Mmp19,Smarca2,Ecscr,Plxdc1,Immp2l,Prkd2,Prickle1,Mylk,Dync2h1,Tlr3,Arhgap24,Apob,Atp2b4,Angptl7
14_Member	GO Biological Processes	GO:0072358	cardiovascular system development	-3.50005	-0.686807	42/781	11622,12192,12490,12822,12837,13179,13653,13835,14824,17129,18015,18129,18131,18764,19223,20315,20358,20471,20677,20698,20817,21413,21808,21813,21814,22436,50785,56458,58223,67155,68545,72324,93757,101540,106042,107589,110350,142980,231532,238055,381290,654812	Ahr,Zfp36l1,Cd34,Col18a1,Col8a1,Dcn,Egr1,Epha1,Grn,Smad5,Nf1,Notch2,Notch3,Pkd2,Ptgis,Cxcl12,Sema6a,Six1,Sox4,Sphk1,Srpk2,Tcf4,Tgfb2,Tgfbr2,Tgfbr3,Xdh,Hs6st1,Foxo1,Mmp19,Smarca2,Ecscr,Plxdc1,Immp2l,Prkd2,Prickle1,Mylk,Dync2h1,Tlr3,Arhgap24,Apob,Atp2b4,Angptl7
15_Member	KEGG Pathway	mmu04921	Oxytocin signaling pathway	-3.487	-0.686807	14/156	12293,12295,13649,14681,17978,18798,19055,54720,75600,81904,107589,215303,216459,230103	Cacna2d1,Cacnb1,Egfr,Gnao1,Ncoa2,Plcb4,Ppp3ca,Rcan1,Calml4,Cacng7,Mylk,Camk1g,Myl6b,Npr2
16_Member	GO Biological Processes	GO:0051280	negative regulation of release of sequestered calcium ion into cytosol	-3.44937	-0.683678	4/12	18754,18764,21808,68312	Prkce,Pkd2,Tgfb2,Gstm7
5_Member	GO Biological Processes	GO:0098543	detection of other organism	-3.44374	-0.683678	5/21	17948,17951,17952,107607,269855	Naip2,Naip5,Naip6,Nod1,Ssc5d
17_Member	GO Biological Processes	GO:0071363	cellular response to growth factor stimulus	-3.43437	-0.683678	35/616	12192,12361,12667,13132,13179,13649,13653,14362,14456,14538,17129,18033,18125,18129,18550,18754,20358,20698,21413,21417,21808,21813,21814,22241,22436,68799,76884,78618,101540,116701,171463,226352,244058,244654,381290	Zfp36l1,Cask,Chrd,Dab2,Dcn,Egfr,Egr1,Fzd1,Gas6,Gcnt2,Smad5,Nfkb1,Nos1,Notch2,Furin,Prkce,Sema6a,Sphk1,Tcf4,Zeb1,Tgfb2,Tgfbr2,Tgfbr3,Ulk1,Xdh,Rgmb,Cyfip2,Acap2,Prkd2,Fgfrl1,Il17rd,Epb41l5,Rgma,Mtss2,Atp2b4
6_Member	GO Biological Processes	GO:0031098	stress-activated protein kinase signaling cascade	-3.42951	-0.683678	20/277	12192,12411,13132,13544,13649,17318,19261,20185,20353,20698,21808,21814,22033,22436,26382,26390,56458,107607,142980,237353	Zfp36l1,Cbs,Dab2,Dvl3,Egfr,Mid1,Sirpa,Ncor1,Sema4c,Sphk1,Tgfb2,Tgfbr3,Traf5,Xdh,Fgd2,Mapkbp1,Foxo1,Nod1,Tlr3,Sh3rf3
18_Summary	GO Biological Processes	GO:0034340	response to type I interferon	-3.39291	-0.679188	7/45	20847,54123,56417,66141,77772,384309,100038882,14456,69550	Stat2,Irf7,Adar,Ifitm3,Dcst1,Trim56,Isg15,Gas6,Bst2
19_Member	KEGG Pathway	ko04142	Lysosome	-3.36396	-0.679188	12/124	11777,12492,13030,13033,16889,17939,18010,52120,53599,64933,75612,229445	Ap3s1,Scarb2,Ctsb,Ctsd,Lipa,Naga,Neu1,Hgsnat,Cd164,Ap3m2,Gns,Ctso
15_Member	KEGG Pathway	mmu04371	Apelin signaling pathway	-3.36165	-0.679188	13/142	12550,13653,14708,18125,18131,18754,18791,18798,20698,75600,107589,110893,208727	Cdh1,Egr1,Gng7,Nos1,Notch3,Prkce,Plat,Plcb4,Sphk1,Calml4,Mylk,Slc8a3,Hdac4
20_Member	Reactome Gene Sets	R-MMU-1638074	Keratan sulfate/keratin metabolism	-3.35453	-0.679188	6/33	18295,53418,56375,56386,75612,116847	Ogn,B4galt2,B4galt4,B4galt6,Gns,Prelp
11_Member	GO Biological Processes	GO:1902547	regulation of cellular response to vascular endothelial growth factor stimulus	-3.34278	-0.679188	5/22	13179,20358,21413,22436,381290	Dcn,Sema6a,Tcf4,Xdh,Atp2b4
4_Member	GO Biological Processes	GO:0032611	interleukin-1 beta production	-3.32837	-0.679188	10/91	12362,12363,13610,13653,16956,17951,19261,20698,107607,226695	Casp1,Casp4,S1pr3,Egr1,Lpl,Naip5,Sirpa,Sphk1,Nod1,Ifi205
14_Member	GO Biological Processes	GO:0001568	blood vessel development	-3.32303	-0.679188	40/747	11622,12192,12490,12822,12837,13179,13653,13835,14824,17129,18015,18129,18131,18764,19223,20315,20358,20471,20677,20698,20817,21413,21808,21813,21814,22436,50785,56458,58223,68545,72324,101540,106042,107589,110350,142980,231532,238055,381290,654812	Ahr,Zfp36l1,Cd34,Col18a1,Col8a1,Dcn,Egr1,Epha1,Grn,Smad5,Nf1,Notch2,Notch3,Pkd2,Ptgis,Cxcl12,Sema6a,Six1,Sox4,Sphk1,Srpk2,Tcf4,Tgfb2,Tgfbr2,Tgfbr3,Xdh,Hs6st1,Foxo1,Mmp19,Ecscr,Plxdc1,Prkd2,Prickle1,Mylk,Dync2h1,Tlr3,Arhgap24,Apob,Atp2b4,Angptl7
7_Member	GO Biological Processes	GO:0051271	negative regulation of cellular component movement	-3.30849	-0.674634	22/326	11815,12550,12667,13179,13835,14270,17342,18015,18125,20315,20353,20358,20361,21814,78771,109880,110532,114229,117600,118453,228880,381290	Apod,Cdh1,Chrd,Dcn,Epha1,Srgap2,Mitf,Nf1,Nos1,Cxcl12,Sema4c,Sema6a,Sema7a,Tgfbr3,Mctp1,Braf,Adarb1,Kiss1r,Srgap1,Mmp28,Zmynd8,Atp2b4
4_Member	GO Biological Processes	GO:0032732	positive regulation of interleukin-1 production	-3.28114	-0.666792	8/61	12362,12363,13653,16859,16956,17951,107607,226695	Casp1,Casp4,Egr1,Lgals9,Lpl,Naip5,Nod1,Ifi205
17_Member	GO Biological Processes	GO:0070848	response to growth factor	-3.25759	-0.664327	35/630	12192,12361,12667,13132,13179,13649,13653,14362,14456,14538,17129,18033,18125,18129,18550,18754,20358,20698,21413,21417,21808,21813,21814,22241,22436,68799,76884,78618,101540,116701,171463,226352,244058,244654,381290	Zfp36l1,Cask,Chrd,Dab2,Dcn,Egfr,Egr1,Fzd1,Gas6,Gcnt2,Smad5,Nfkb1,Nos1,Notch2,Furin,Prkce,Sema6a,Sphk1,Tcf4,Zeb1,Tgfb2,Tgfbr2,Tgfbr3,Ulk1,Xdh,Rgmb,Cyfip2,Acap2,Prkd2,Fgfrl1,Il17rd,Epb41l5,Rgma,Mtss2,Atp2b4
5_Member	GO Biological Processes	GO:0070269	pyroptosis	-3.24733	-0.664327	5/23	12362,12363,17948,17951,17952	Casp1,Casp4,Naip2,Naip5,Naip6
2_Member	GO Biological Processes	GO:0042742	defense response to bacterium	-3.24267	-0.664327	28/465	14469,14824,14972,16803,16859,17101,17105,17476,17948,17951,17952,18129,20723,23794,26390,54396,55932,71648,80385,107607,229521,230979,231507,236573,240913,269855,319190,100038882	Gbp2,Grn,H2-K1,Lbp,Lgals9,Lyst,Lyz2,Mpeg1,Naip2,Naip5,Naip6,Notch2,Serpinb9,Adamts5,Mapkbp1,Irgm2,Gbp3,Optn,Tusc2,Nod1,Syt11,Tnfrsf14,Plac8,Gbp9,Adamts4,Ssc5d,H2bc21,Isg15
16_Member	GO Biological Processes	GO:0051926	negative regulation of calcium ion transport	-3.23276	-0.663624	8/62	11622,12921,14681,18125,18754,18764,21808,68312	Ahr,Crhr1,Gnao1,Nos1,Prkce,Pkd2,Tgfb2,Gstm7
9_Member	GO Biological Processes	GO:0044403	symbiont process	-3.22493	-0.663624	24/375	13030,14456,14469,17951,20128,20723,20817,20821,22241,23962,54396,55932,56417,66141,66482,69550,80385,110532,230979,236573,319236,384309,671535,100038882	Ctsb,Gas6,Gbp2,Naip5,Trim30a,Serpinb9,Srpk2,Trim21,Ulk1,Oasl2,Irgm2,Gbp3,Adar,Ifitm3,Exoc2,Bst2,Tusc2,Adarb1,Tnfrsf14,Gbp9,Trim12c,Trim56,Parp10,Isg15
16_Member	GO Biological Processes	GO:0051284	positive regulation of sequestering of calcium ion	-3.16478	-0.619922	4/14	18754,18764,21808,68312	Prkce,Pkd2,Tgfb2,Gstm7
15_Member	KEGG Pathway	ko04921	Oxytocin signaling pathway	-3.05468	-0.574009	13/153	12293,12295,13649,14681,18798,19055,54720,75600,81904,107589,215303,216459,230103	Cacna2d1,Cacnb1,Egfr,Gnao1,Plcb4,Ppp3ca,Rcan1,Calml4,Cacng7,Mylk,Camk1g,Myl6b,Npr2
9_Member	GO Biological Processes	GO:0030260	entry into host cell	-3.0456	-0.574009	9/82	13030,14456,17951,20128,20821,66141,66482,319236,384309	Ctsb,Gas6,Naip5,Trim30a,Trim21,Ifitm3,Exoc2,Trim12c,Trim56
9_Member	GO Biological Processes	GO:0044409	entry into host	-3.0456	-0.574009	9/82	13030,14456,17951,20128,20821,66141,66482,319236,384309	Ctsb,Gas6,Naip5,Trim30a,Trim21,Ifitm3,Exoc2,Trim12c,Trim56
9_Member	GO Biological Processes	GO:0051806	entry into cell of other organism involved in symbiotic interaction	-3.0456	-0.574009	9/82	13030,14456,17951,20128,20821,66141,66482,319236,384309	Ctsb,Gas6,Naip5,Trim30a,Trim21,Ifitm3,Exoc2,Trim12c,Trim56
14_Member	GO Biological Processes	GO:0048514	blood vessel morphogenesis	-3.0418	-0.574009	35/648	11622,12192,12490,12822,12837,13179,13835,14824,17129,18015,18129,18131,19223,20315,20358,20471,20677,20698,20817,21413,21808,21813,21814,22436,50785,58223,68545,72324,101540,107589,142980,231532,238055,381290,654812	Ahr,Zfp36l1,Cd34,Col18a1,Col8a1,Dcn,Epha1,Grn,Smad5,Nf1,Notch2,Notch3,Ptgis,Cxcl12,Sema6a,Six1,Sox4,Sphk1,Srpk2,Tcf4,Tgfb2,Tgfbr2,Tgfbr3,Xdh,Hs6st1,Mmp19,Ecscr,Plxdc1,Prkd2,Mylk,Tlr3,Arhgap24,Apob,Atp2b4,Angptl7
16_Member	GO Biological Processes	GO:0010523	negative regulation of calcium ion transport into cytosol	-3.04068	-0.574009	4/15	18754,18764,21808,68312	Prkce,Pkd2,Tgfb2,Gstm7
20_Member	Reactome Gene Sets	R-MMU-975577	N-Glycan antennae elongation	-3.04068	-0.574009	4/15	20440,53418,56375,56386	St6gal1,B4galt2,B4galt4,B4galt6
1_Member	GO Biological Processes	GO:0120035	regulation of plasma membrane bounded cell projection organization	-3.04012	-0.574009	41/798	11444,11603,12361,12492,13132,13544,14362,14432,14824,14972,15529,16554,18010,18015,18858,19055,20315,20353,20358,20361,20698,22241,52906,67095,69754,71900,77097,81904,109880,170835,208727,211134,228550,228880,229715,231532,235611,244058,268663,269473,353047	Chrnb2,Agrn,Cask,Scarb2,Dab2,Dvl3,Fzd1,Gap43,Grn,H2-K1,Sdc2,Kif13b,Neu1,Nf1,Pmp22,Ppp3ca,Cxcl12,Sema4c,Sema6a,Sema7a,Sphk1,Ulk1,Ahi1,Trak1,Fbxo7,Tmem106b,Tanc2,Cacng7,Braf,Inpp5j,Hdac4,Lzts1,Itpka,Zmynd8,Amigo1,Arhgap24,Plxnb1,Rgma,Cdhr2,Lrig2,Plekhm1
9_Member	GO Biological Processes	GO:0044419	interspecies interaction between organisms	-3.03841	-0.574009	27/456	13030,14456,14469,17476,17951,20128,20315,20723,20817,20821,22241,23962,54396,55932,56417,66141,66482,69550,80385,110532,230979,236573,319190,319236,384309,671535,100038882	Ctsb,Gas6,Gbp2,Mpeg1,Naip5,Trim30a,Cxcl12,Serpinb9,Srpk2,Trim21,Ulk1,Oasl2,Irgm2,Gbp3,Adar,Ifitm3,Exoc2,Bst2,Tusc2,Adarb1,Tnfrsf14,Gbp9,H2bc21,Trim12c,Trim56,Parp10,Isg15
16_Member	GO Biological Processes	GO:1903170	negative regulation of calcium ion transmembrane transport	-3.01421	-0.565155	6/38	11622,12921,18754,18764,21808,68312	Ahr,Crhr1,Prkce,Pkd2,Tgfb2,Gstm7
9_Member	GO Biological Processes	GO:0051828	entry into other organism involved in symbiotic interaction	-3.00747	-0.565155	9/83	13030,14456,17951,20128,20821,66141,66482,319236,384309	Ctsb,Gas6,Naip5,Trim30a,Trim21,Ifitm3,Exoc2,Trim12c,Trim56
9_Member	GO Biological Processes	GO:1903901	negative regulation of viral life cycle	-3.00747	-0.565155	9/83	20817,20821,23962,56417,66141,69550,384309,671535,100038882	Srpk2,Trim21,Oasl2,Adar,Ifitm3,Bst2,Trim56,Parp10,Isg15
4_Member	GO Biological Processes	GO:0032731	positive regulation of interleukin-1 beta production	-3.00362	-0.565155	7/52	12362,12363,13653,16956,17951,107607,226695	Casp1,Casp4,Egr1,Lpl,Naip5,Nod1,Ifi205
20_Member	Reactome Gene Sets	R-MMU-1630316	Glycosaminoglycan metabolism	-2.99459	-0.562381	11/118	13179,15529,18295,50785,50786,52120,53418,56375,56386,75612,116847	Dcn,Sdc2,Ogn,Hs6st1,Hs6st2,Hgsnat,B4galt2,B4galt4,B4galt6,Gns,Prelp
3_Member	Reactome Gene Sets	R-MMU-1474228	Degradation of the extracellular matrix	-2.94926	-0.525514	12/138	12153,12550,12822,12837,13030,13033,13179,18550,23794,58223,73647,240913	Bmp1,Cdh1,Col18a1,Col8a1,Ctsb,Ctsd,Dcn,Furin,Adamts5,Mmp19,Capn9,Adamts4
17_Member	GO Biological Processes	GO:0090287	regulation of cellular response to growth factor stimulus	-2.94549	-0.525514	19/281	12361,12667,13132,13179,14362,18129,18550,20358,21413,21417,21814,22241,22436,76884,101540,116701,171463,244058,381290	Cask,Chrd,Dab2,Dcn,Fzd1,Notch2,Furin,Sema6a,Tcf4,Zeb1,Tgfbr3,Ulk1,Xdh,Cyfip2,Prkd2,Fgfrl1,Il17rd,Rgma,Atp2b4
13_Member	GO Biological Processes	GO:1903978	regulation of microglial cell activation	-2.92633	-0.512341	4/16	14824,20698,229521,329731	Grn,Sphk1,Syt11,Tafa3
20_Member	Reactome Gene Sets	R-MMU-2022854	Keratan sulfate biosynthesis	-2.91121	-0.503126	5/27	18295,53418,56375,56386,116847	Ogn,B4galt2,B4galt4,B4galt6,Prelp
3_Member	GO Biological Processes	GO:0043062	extracellular structure organization	-2.87183	-0.486618	22/352	12490,12822,12837,16949,16956,18015,18830,18858,21808,21810,22370,23794,58223,67547,67896,107250,118453,216725,238055,240913,373864,654812	Cd34,Col18a1,Col8a1,Loxl1,Lpl,Nf1,Pltp,Pmp22,Tgfb2,Tgfbi,Vtn,Adamts5,Mmp19,Slc39a8,Ccdc80,Kazald1,Mmp28,Adamts2,Apob,Adamts4,Col27a1,Angptl7
13_Member	GO Biological Processes	GO:1903979	negative regulation of microglial cell activation	-2.84484	-0.47848	3/8	14824,229521,329731	Grn,Syt11,Tafa3
9_Member	GO Biological Processes	GO:0043900	regulation of multi-organism process	-2.81637	-0.477592	25/425	14824,15423,16859,18791,20128,20817,20821,23962,26390,56417,66141,66482,69550,71648,75019,80985,107607,110532,208727,229521,230103,319236,384309,671535,100038882	Grn,Hoxc4,Lgals9,Plat,Trim30a,Srpk2,Trim21,Oasl2,Mapkbp1,Adar,Ifitm3,Exoc2,Bst2,Optn,Rnase10,Trim44,Nod1,Adarb1,Hdac4,Syt11,Npr2,Trim12c,Trim56,Parp10,Isg15
11_Member	GO Biological Processes	GO:0035924	cellular response to vascular endothelial growth factor stimulus	-2.81042	-0.477592	7/56	13179,20358,20698,21413,22436,101540,381290	Dcn,Sema6a,Sphk1,Tcf4,Xdh,Prkd2,Atp2b4
13_Member	GO Biological Processes	GO:0061900	glial cell activation	-2.81042	-0.477592	7/56	12362,13649,14824,20698,142980,229521,329731	Casp1,Egfr,Grn,Sphk1,Tlr3,Syt11,Tafa3
1_Member	GO Biological Processes	GO:0061564	axon development	-2.78303	-0.455114	29/523	11444,11603,13639,13654,13835,14432,14633,14824,15228,15399,16554,18131,18858,20315,20353,20358,20361,21808,22241,56386,67095,78808,109880,110532,229715,235611,243967,244058,269473	Chrnb2,Agrn,Efna4,Egr2,Epha1,Gap43,Gli2,Grn,Foxg1,Hoxa2,Kif13b,Notch3,Pmp22,Cxcl12,Sema4c,Sema6a,Sema7a,Tgfb2,Ulk1,B4galt6,Trak1,Stxbp5,Braf,Adarb1,Amigo1,Plxnb1,Ntn5,Rgma,Lrig2
8_Member	GO Biological Processes	GO:1901216	positive regulation of neuron death	-2.76264	-0.439576	11/126	11603,13653,14824,18015,18125,20817,21808,23821,71648,109700,208727	Agrn,Egr1,Grn,Nf1,Nos1,Srpk2,Tgfb2,Bace1,Optn,Itga1,Hdac4
13_Member	GO Biological Processes	GO:1900424	regulation of defense response to bacterium	-2.72182	-0.433212	4/18	14824,16859,26390,229521	Grn,Lgals9,Mapkbp1,Syt11
9_Member	GO Biological Processes	GO:0045071	negative regulation of viral genome replication	-2.72049	-0.433212	7/58	20817,23962,56417,66141,69550,671535,100038882	Srpk2,Oasl2,Adar,Ifitm3,Bst2,Parp10,Isg15
1_Member	GO Biological Processes	GO:0007409	axonogenesis	-2.69126	-0.4226	27/482	11444,11603,13639,13654,13835,14432,14633,15228,15399,16554,18131,18858,20315,20353,20358,20361,21808,22241,56386,67095,78808,109880,110532,229715,235611,243967,244058	Chrnb2,Agrn,Efna4,Egr2,Epha1,Gap43,Gli2,Foxg1,Hoxa2,Kif13b,Notch3,Pmp22,Cxcl12,Sema4c,Sema6a,Sema7a,Tgfb2,Ulk1,B4galt6,Trak1,Stxbp5,Braf,Adarb1,Amigo1,Plxnb1,Ntn5,Rgma
11_Member	GO Biological Processes	GO:1900747	negative regulation of vascular endothelial growth factor signaling pathway	-2.67872	-0.4226	3/9	13179,20358,22436	Dcn,Sema6a,Xdh
13_Member	GO Biological Processes	GO:0002274	myeloid leukocyte activation	-2.63574	-0.416053	16/233	12362,12921,14389,14824,16803,16859,18129,18754,20698,21813,70461,84095,142980,229521,329731,100534273	Casp1,Crhr1,Gab2,Grn,Lbp,Lgals9,Notch2,Prkce,Sphk1,Tgfbr2,Crtc3,Pi4k2a,Tlr3,Syt11,Tafa3,Fer1l5
6_Member	GO Biological Processes	GO:0032874	positive regulation of stress-activated MAPK cascade	-2.61824	-0.416053	13/171	13132,13544,17318,20353,20698,21808,22033,22436,26382,26390,107607,142980,237353	Dab2,Dvl3,Mid1,Sema4c,Sphk1,Tgfb2,Traf5,Xdh,Fgd2,Mapkbp1,Nod1,Tlr3,Sh3rf3
14_Member	GO Biological Processes	GO:0001525	angiogenesis	-2.61468	-0.416053	29/537	11622,12490,12822,12837,13179,13835,14824,17129,18015,18129,18131,19223,20315,20358,20698,20817,21413,21808,21813,21814,50785,58223,68545,72324,101540,142980,231532,381290,654812	Ahr,Cd34,Col18a1,Col8a1,Dcn,Epha1,Grn,Smad5,Nf1,Notch2,Notch3,Ptgis,Cxcl12,Sema6a,Sphk1,Srpk2,Tcf4,Tgfb2,Tgfbr2,Tgfbr3,Hs6st1,Mmp19,Ecscr,Plxdc1,Prkd2,Tlr3,Arhgap24,Atp2b4,Angptl7
7_Member	GO Biological Processes	GO:0030336	negative regulation of cell migration	-2.61418	-0.416053	18/278	11815,12550,12667,13179,13835,14270,17342,18015,20315,21814,78771,109880,110532,114229,117600,118453,228880,381290	Apod,Cdh1,Chrd,Dcn,Epha1,Srgap2,Mitf,Nf1,Cxcl12,Tgfbr3,Mctp1,Braf,Adarb1,Kiss1r,Srgap1,Mmp28,Zmynd8,Atp2b4
6_Member	GO Biological Processes	GO:0070304	positive regulation of stress-activated protein kinase signaling cascade	-2.57414	-0.379616	13/173	13132,13544,17318,20353,20698,21808,22033,22436,26382,26390,107607,142980,237353	Dab2,Dvl3,Mid1,Sema4c,Sphk1,Tgfb2,Traf5,Xdh,Fgd2,Mapkbp1,Nod1,Tlr3,Sh3rf3
11_Member	GO Biological Processes	GO:1900746	regulation of vascular endothelial growth factor signaling pathway	-2.54335	-0.369143	4/20	13179,20358,21413,22436	Dcn,Sema6a,Tcf4,Xdh
1_Member	GO Biological Processes	GO:0010769	regulation of cell morphogenesis involved in differentiation	-2.54053	-0.369143	21/351	11444,11603,12361,13132,15529,16554,19055,20315,20353,20358,20361,20440,22241,67095,77097,109880,211134,228550,229715,235611,244058	Chrnb2,Agrn,Cask,Dab2,Sdc2,Kif13b,Ppp3ca,Cxcl12,Sema4c,Sema6a,Sema7a,St6gal1,Ulk1,Trak1,Tanc2,Braf,Lzts1,Itpka,Amigo1,Plxnb1,Rgma
9_Member	GO Biological Processes	GO:0051607	defense response to virus	-2.52588	-0.369143	16/239	11810,16362,17101,20128,20847,23962,54123,56417,66141,69550,80985,142980,218442,276950,384309,100038882	Apobec1,Irf1,Lyst,Trim30a,Stat2,Oasl2,Irf7,Adar,Ifitm3,Bst2,Trim44,Tlr3,Serinc5,Slfn8,Trim56,Isg15
1_Member	GO Biological Processes	GO:0045666	positive regulation of neuron differentiation	-2.51446	-0.361004	26/472	12361,12492,13544,14362,14633,14824,15228,18010,18015,20315,20361,20698,21406,21413,21417,52906,67095,71900,81904,109880,114606,228550,228880,229715,235611,244058	Cask,Scarb2,Dvl3,Fzd1,Gli2,Grn,Foxg1,Neu1,Nf1,Cxcl12,Sema7a,Sphk1,Tcf12,Tcf4,Zeb1,Ahi1,Trak1,Tmem106b,Cacng7,Braf,Tle6,Itpka,Zmynd8,Amigo1,Plxnb1,Rgma
12_Member	GO Biological Processes	GO:0032602	chemokine production	-2.50264	-0.352431	9/98	11815,13653,16172,16803,16859,16956,19261,80385,142980	Apod,Egr1,Il17ra,Lbp,Lgals9,Lpl,Sirpa,Tusc2,Tlr3
13_Member	GO Biological Processes	GO:0001774	microglial cell activation	-2.47844	-0.34278	6/48	12362,14824,20698,142980,229521,329731	Casp1,Grn,Sphk1,Tlr3,Syt11,Tafa3
13_Member	GO Biological Processes	GO:0002269	leukocyte activation involved in inflammatory response	-2.47844	-0.34278	6/48	12362,14824,20698,142980,229521,329731	Casp1,Grn,Sphk1,Tlr3,Syt11,Tafa3
16_Member	GO Biological Processes	GO:0010959	regulation of metal ion transport	-2.45946	-0.340512	24/428	11603,11622,12061,12291,12293,12295,12361,12921,13400,14681,18125,18754,18764,18798,19165,20315,21808,68312,75785,107589,215748,229715,269587,381290	Agrn,Ahr,Bdkrb1,Cacna1g,Cacna2d1,Cacnb1,Cask,Crhr1,Dmpk,Gnao1,Nos1,Prkce,Pkd2,Plcb4,Psen2,Cxcl12,Tgfb2,Gstm7,Klhl24,Mylk,Cnksr3,Amigo1,Epb41,Atp2b4
9_Member	GO Biological Processes	GO:1903900	regulation of viral life cycle	-2.43261	-0.319653	12/159	20128,20817,20821,23962,56417,66141,69550,110532,319236,384309,671535,100038882	Trim30a,Srpk2,Trim21,Oasl2,Adar,Ifitm3,Bst2,Adarb1,Trim12c,Trim56,Parp10,Isg15
7_Member	KEGG Pathway	mmu04360	Axon guidance	-2.40556	-0.308565	13/181	13639,13835,14270,17978,19055,20315,20353,20358,20361,50780,69632,117600,235611	Efna4,Epha1,Srgap2,Ncoa2,Ppp3ca,Cxcl12,Sema4c,Sema6a,Sema7a,Rgs3,Arhgef12,Srgap1,Plxnb1
7_Member	GO Biological Processes	GO:2000146	negative regulation of cell motility	-2.40403	-0.308565	18/291	11815,12550,12667,13179,13835,14270,17342,18015,20315,21814,78771,109880,110532,114229,117600,118453,228880,381290	Apod,Cdh1,Chrd,Dcn,Epha1,Srgap2,Mitf,Nf1,Cxcl12,Tgfbr3,Mctp1,Braf,Adarb1,Kiss1r,Srgap1,Mmp28,Zmynd8,Atp2b4
2_Member	GO Biological Processes	GO:0050829	defense response to Gram-negative bacterium	-2.38799	-0.302023	10/121	16803,17105,17476,17951,54396,71648,80385,230979,269855,319190	Lbp,Lyz2,Mpeg1,Naip5,Irgm2,Optn,Tusc2,Tnfrsf14,Ssc5d,H2bc21
9_Member	GO Biological Processes	GO:0048525	negative regulation of viral process	-2.38621	-0.302023	9/102	20817,20821,23962,56417,66141,69550,384309,671535,100038882	Srpk2,Trim21,Oasl2,Adar,Ifitm3,Bst2,Trim56,Parp10,Isg15
15_Member	KEGG Pathway	ko04020	Calcium signaling pathway	-2.36527	-0.286616	13/183	12061,12291,13649,18125,18440,18798,19055,20698,75600,107589,110893,228550,381290	Bdkrb1,Cacna1g,Egfr,Nos1,P2rx6,Plcb4,Ppp3ca,Sphk1,Calml4,Mylk,Slc8a3,Itpka,Atp2b4
1_Member	GO Biological Processes	GO:0022604	regulation of cell morphogenesis	-2.32357	-0.279287	28/538	11444,11603,12361,13132,13544,14457,15529,16554,19055,20315,20353,20358,20361,20440,22241,56364,67095,77097,81904,109880,211134,228550,228859,229715,235611,244058,246710,269587	Chrnb2,Agrn,Cask,Dab2,Dvl3,Gas7,Sdc2,Kif13b,Ppp3ca,Cxcl12,Sema4c,Sema6a,Sema7a,St6gal1,Ulk1,Zmym3,Trak1,Tanc2,Cacng7,Braf,Lzts1,Itpka,Fitm2,Amigo1,Plxnb1,Rgma,Rhobtb2,Epb41
1_Member	GO Biological Processes	GO:0007411	axon guidance	-2.31972	-0.279287	16/251	11603,13639,13654,13835,14432,14633,15228,15399,18131,20315,20353,20358,20361,21808,235611,243967	Agrn,Efna4,Egr2,Epha1,Gap43,Gli2,Foxg1,Hoxa2,Notch3,Cxcl12,Sema4c,Sema6a,Sema7a,Tgfb2,Plxnb1,Ntn5
20_Member	Reactome Gene Sets	R-MMU-975576	N-glycan antennae elongation in the medial/trans-Golgi	-2.31301	-0.279287	4/23	20440,53418,56375,56386	St6gal1,B4galt2,B4galt4,B4galt6
1_Member	GO Biological Processes	GO:0097485	neuron projection guidance	-2.30332	-0.279287	16/252	11603,13639,13654,13835,14432,14633,15228,15399,18131,20315,20353,20358,20361,21808,235611,243967	Agrn,Efna4,Egr2,Epha1,Gap43,Gli2,Foxg1,Hoxa2,Notch3,Cxcl12,Sema4c,Sema6a,Sema7a,Tgfb2,Plxnb1,Ntn5
13_Member	GO Biological Processes	GO:0150079	negative regulation of neuroinflammatory response	-2.2904	-0.279287	3/12	14824,229521,329731	Grn,Syt11,Tafa3
16_Member	GO Biological Processes	GO:0051924	regulation of calcium ion transport	-2.28253	-0.279287	17/276	11622,12061,12291,12293,12295,12361,12921,14681,18125,18754,18764,19165,20315,21808,68312,107589,269587	Ahr,Bdkrb1,Cacna1g,Cacna2d1,Cacnb1,Cask,Crhr1,Gnao1,Nos1,Prkce,Pkd2,Psen2,Cxcl12,Tgfb2,Gstm7,Mylk,Epb41
8_Member	GO Biological Processes	GO:0070997	neuron death	-2.26957	-0.279287	23/419	11603,12490,12921,13653,14362,14824,18015,18125,20471,20817,21808,23821,69754,71648,74011,80890,104069,109700,109880,110532,208727,223649,237716	Agrn,Cd34,Crhr1,Egr1,Fzd1,Grn,Nf1,Nos1,Six1,Srpk2,Tgfb2,Bace1,Fbxo7,Optn,Slc25a27,Trim2,Sncb,Itga1,Braf,Adarb1,Hdac4,Nrbp2,Gpr75
16_Member	GO Biological Processes	GO:0006816	calcium ion transport	-2.25738	-0.279287	23/420	11444,11622,12061,12291,12293,12295,12361,12921,14456,14681,18125,18754,18764,19055,19165,20315,21808,68312,81904,107589,110893,269587,381290	Chrnb2,Ahr,Bdkrb1,Cacna1g,Cacna2d1,Cacnb1,Cask,Crhr1,Gas6,Gnao1,Nos1,Prkce,Pkd2,Ppp3ca,Psen2,Cxcl12,Tgfb2,Gstm7,Cacng7,Mylk,Slc8a3,Epb41,Atp2b4
13_Member	GO Biological Processes	GO:0150076	neuroinflammatory response	-2.25631	-0.279287	7/70	12362,13649,14824,20698,142980,229521,329731	Casp1,Egfr,Grn,Sphk1,Tlr3,Syt11,Tafa3
16_Member	GO Biological Processes	GO:1904063	negative regulation of cation transmembrane transport	-2.25423	-0.279287	8/88	11603,11622,12921,18125,18754,18764,21808,68312	Agrn,Ahr,Crhr1,Nos1,Prkce,Pkd2,Tgfb2,Gstm7
6_Member	GO Biological Processes	GO:0046328	regulation of JNK cascade	-2.24861	-0.279287	13/189	12411,13132,13544,13649,19261,20185,21814,22033,26382,26390,107607,142980,237353	Cbs,Dab2,Dvl3,Egfr,Sirpa,Ncor1,Tgfbr3,Traf5,Fgd2,Mapkbp1,Nod1,Tlr3,Sh3rf3
16_Member	GO Biological Processes	GO:0051051	negative regulation of transport	-2.24677	-0.279287	27/520	11603,11622,11815,12921,13650,14681,16859,18015,18125,18754,18764,18779,18798,19055,19261,21808,22248,52906,56216,68312,69550,74919,78771,109880,215445,229521,100534273	Agrn,Ahr,Apod,Crhr1,Rhbdf1,Gnao1,Lgals9,Nf1,Nos1,Prkce,Pkd2,Pla2r1,Plcb4,Ppp3ca,Sirpa,Tgfb2,Unc119,Ahi1,Stx1b,Gstm7,Bst2,Slc35f6,Mctp1,Braf,Rab11fip3,Syt11,Fer1l5
18_Member	GO Biological Processes	GO:0035455	response to interferon-alpha	-2.24433	-0.279287	4/24	14456,56417,66141,69550	Gas6,Adar,Ifitm3,Bst2
3_Member	GO Biological Processes	GO:0030198	extracellular matrix organization	-2.23899	-0.279287	18/302	12822,12837,16949,18015,18858,21808,21810,22370,23794,58223,67547,67896,107250,118453,216725,240913,373864,654812	Col18a1,Col8a1,Loxl1,Nf1,Pmp22,Tgfb2,Tgfbi,Vtn,Adamts5,Mmp19,Slc39a8,Ccdc80,Kazald1,Mmp28,Adamts2,Adamts4,Col27a1,Angptl7
11_Member	GO Biological Processes	GO:0038084	vascular endothelial growth factor signaling pathway	-2.23767	-0.279287	5/38	13179,20358,21413,22436,101540	Dcn,Sema6a,Tcf4,Xdh,Prkd2
8_Member	GO Biological Processes	GO:1901214	regulation of neuron death	-2.15069	-0.222432	21/380	11603,12490,12921,13653,14362,14824,18015,18125,20471,20817,21808,23821,69754,71648,80890,104069,109700,109880,208727,223649,237716	Agrn,Cd34,Crhr1,Egr1,Fzd1,Grn,Nf1,Nos1,Six1,Srpk2,Tgfb2,Bace1,Fbxo7,Optn,Trim2,Sncb,Itga1,Braf,Hdac4,Nrbp2,Gpr75
10_Member	Reactome Gene Sets	R-MMU-157118	Signaling by NOTCH	-2.14181	-0.222432	5/40	13649,18131,18550,19165,207521	Egfr,Notch3,Furin,Psen2,Dtx4
18_Member	GO Biological Processes	GO:0060337	type I interferon signaling pathway	-2.14181	-0.222432	5/40	20847,54123,56417,66141,77772	Stat2,Irf7,Adar,Ifitm3,Dcst1
18_Member	GO Biological Processes	GO:0071357	cellular response to type I interferon	-2.14181	-0.222432	5/40	20847,54123,56417,66141,77772	Stat2,Irf7,Adar,Ifitm3,Dcst1
16_Member	GO Biological Processes	GO:0043271	negative regulation of ion transport	-2.12458	-0.212614	12/174	11603,11622,12921,14681,18125,18754,18764,18779,18798,21808,68312,229521	Agrn,Ahr,Crhr1,Gnao1,Nos1,Prkce,Pkd2,Pla2r1,Plcb4,Tgfb2,Gstm7,Syt11
10_Member	KEGG Pathway	ko04320	Dorso-ventral axis formation	-2.11701	-0.212614	4/26	13649,18129,18131,109880	Egfr,Notch2,Notch3,Braf
10_Member	KEGG Pathway	mmu04320	Dorso-ventral axis formation	-2.11701	-0.212614	4/26	13649,18129,18131,109880	Egfr,Notch2,Notch3,Braf
13_Member	GO Biological Processes	GO:0043030	regulation of macrophage activation	-2.10784	-0.208472	6/57	14824,16803,16859,20698,229521,329731	Grn,Lbp,Lgals9,Sphk1,Syt11,Tafa3
7_Member	KEGG Pathway	ko04360	Axon guidance	-2.10557	-0.208472	12/175	13639,13835,14270,19055,20315,20353,20358,20361,50780,69632,117600,235611	Efna4,Epha1,Srgap2,Ppp3ca,Cxcl12,Sema4c,Sema6a,Sema7a,Rgs3,Arhgef12,Srgap1,Plxnb1
12_Member	GO Biological Processes	GO:0050727	regulation of inflammatory response	-2.08927	-0.199353	21/385	11815,12362,12363,12364,13649,14824,16172,16803,16859,16956,18033,18858,19223,19261,20361,20698,20850,24110,142980,229521,329731	Apod,Casp1,Casp4,Casp12,Egfr,Grn,Il17ra,Lbp,Lgals9,Lpl,Nfkb1,Pmp22,Ptgis,Sirpa,Sema7a,Sphk1,Stat5a,Usp18,Tlr3,Syt11,Tafa3
12_Member	GO Biological Processes	GO:0032642	regulation of chemokine production	-2.08456	-0.197166	8/94	11815,13653,16172,16803,16859,16956,19261,142980	Apod,Egr1,Il17ra,Lbp,Lgals9,Lpl,Sirpa,Tlr3
9_Member	GO Biological Processes	GO:0051701	interaction with host	-2.08051	-0.197166	10/134	13030,14456,17951,20128,20723,20821,66141,66482,319236,384309	Ctsb,Gas6,Naip5,Trim30a,Serpinb9,Trim21,Ifitm3,Exoc2,Trim12c,Trim56
9_Member	GO Biological Processes	GO:0019058	viral life cycle	-2.07339	-0.197166	14/221	13030,14456,20128,20817,20821,23962,56417,66141,69550,110532,319236,384309,671535,100038882	Ctsb,Gas6,Trim30a,Srpk2,Trim21,Oasl2,Adar,Ifitm3,Bst2,Adarb1,Trim12c,Trim56,Parp10,Isg15
13_Member	GO Biological Processes	GO:0150077	regulation of neuroinflammatory response	-2.05784	-0.197166	4/27	14824,20698,229521,329731	Grn,Sphk1,Syt11,Tafa3
20_Member	KEGG Pathway	ko00601	Glycosphingolipid biosynthesis - lacto and neolacto series	-2.05784	-0.197166	4/27	14538,53418,56375,239559	Gcnt2,B4galt2,B4galt4,A4galt
9_Member	GO Biological Processes	GO:0019079	viral genome replication	-2.04989	-0.190878	9/115	14456,20817,23962,56417,66141,69550,110532,671535,100038882	Gas6,Srpk2,Oasl2,Adar,Ifitm3,Bst2,Adarb1,Parp10,Isg15
1_Member	GO Biological Processes	GO:0050769	positive regulation of neurogenesis	-2.03497	-0.187128	29/592	11484,12361,12492,13544,13654,14362,14633,14824,15228,18010,18015,20315,20358,20361,20698,21406,21413,21417,52906,67095,71900,81904,109880,114606,228550,228880,229715,235611,244058	Aspa,Cask,Scarb2,Dvl3,Egr2,Fzd1,Gli2,Grn,Foxg1,Neu1,Nf1,Cxcl12,Sema6a,Sema7a,Sphk1,Tcf12,Tcf4,Zeb1,Ahi1,Trak1,Tmem106b,Cacng7,Braf,Tle6,Itpka,Zmynd8,Amigo1,Plxnb1,Rgma
9_Member	GO Biological Processes	GO:0045069	regulation of viral genome replication	-2.00553	-0.172732	8/97	20817,23962,56417,66141,69550,110532,671535,100038882	Srpk2,Oasl2,Adar,Ifitm3,Bst2,Adarb1,Parp10,Isg15
13_Member	GO Biological Processes	GO:0043031	negative regulation of macrophage activation	-2.00449	-0.172732	3/15	14824,229521,329731	Grn,Syt11,Tafa3
9_Member	GO Biological Processes	GO:0046718	viral entry into host cell	-2.0036	-0.172732	7/78	13030,14456,20128,20821,66141,319236,384309	Ctsb,Gas6,Trim30a,Trim21,Ifitm3,Trim12c,Trim56

## Sheet: G6
GroupID	Category	Term	Description	LogP	Log(q-value)	InTerm_InList	Genes	Symbols
1_Summary	GO Biological Processes	GO:0051272	positive regulation of cellular component movement	-9.0135	-4.73619	72/608	11487,11600,11602,11606,11854,12043,13078,13367,13609,13617,14165,14178,14632,14726,14745,15117,15185,15234,16000,16173,16777,16842,17390,18128,18186,18208,18479,18595,18596,18606,19141,19219,19242,20292,20296,20312,20351,20352,20583,20737,21752,21803,21930,22402,24088,27226,27494,53374,56717,67774,67916,68050,68606,68792,70097,70568,73710,74030,80982,83397,84004,93695,107895,192197,227541,230098…	Adam10,Angpt1,Angpt4,Agt,Rhod,Bcl2,Cyp1b1,Diaph1,S1pr1,Ednra,Fgf10,Fgf7,Gli1,Pdpn,Lpar1,Has2,Hdac6,Hgf,Igf1,Il18,Lamb1,Lef1,Mmp2,Notch1,Nrp1,Ntn1,Pak1,Pdgfra,Pdgfrb,Enpp2,Lgmn,Ptger4,Ptn,Ccl11,Ccl2,Cx3cl1,Sema4a,Sema4b,Snai2,Spn,Tert,Tgfb1,Tnfaip6,Ccn4,Tlr2,Pla2g7,Amot,Chst3,Mtor,Borcs5,Plpp3,Akirin1,Ppm1f,Srpx2,Sash1,Cpne3,Tubb2b,Rin2,Cemip,Akap12,Mcam,Gpnmb,Mgat5,Bcas3,Camk1d,Arhgef39,Tcaf2,Fez…
1_Member	GO Biological Processes	GO:0030335	positive regulation of cell migration	-8.48131	-4.50503	67/564	11487,11600,11602,11606,11854,12043,13078,13367,13609,13617,14165,14178,14632,14726,14745,15117,15185,15234,16000,16173,16777,16842,17390,18128,18186,18479,18595,18596,18606,19141,19219,19242,20292,20296,20312,20351,20352,20583,20737,21752,21803,21930,22402,24088,27226,27494,56717,67916,68050,68606,68792,70097,70568,74030,80982,83397,84004,93695,107895,192197,227541,230098,232748,238130,240641,31…	Adam10,Angpt1,Angpt4,Agt,Rhod,Bcl2,Cyp1b1,Diaph1,S1pr1,Ednra,Fgf10,Fgf7,Gli1,Pdpn,Lpar1,Has2,Hdac6,Hgf,Igf1,Il18,Lamb1,Lef1,Mmp2,Notch1,Nrp1,Pak1,Pdgfra,Pdgfrb,Enpp2,Lgmn,Ptger4,Ptn,Ccl11,Ccl2,Cx3cl1,Sema4a,Sema4b,Snai2,Spn,Tert,Tgfb1,Tnfaip6,Ccn4,Tlr2,Pla2g7,Amot,Mtor,Plpp3,Akirin1,Ppm1f,Srpx2,Sash1,Cpne3,Rin2,Cemip,Akap12,Mcam,Gpnmb,Mgat5,Bcas3,Camk1d,Arhgef39,Tcaf2,Dock4,Kif20b,Syne2,Dock1
1_Member	GO Biological Processes	GO:2000147	positive regulation of cell motility	-8.15081	-4.4616	68/587	11487,11600,11602,11606,11854,12043,13078,13367,13609,13617,14165,14178,14632,14726,14745,15117,15185,15234,16000,16173,16777,16842,17390,18128,18186,18208,18479,18595,18596,18606,19141,19219,19242,20292,20296,20312,20351,20352,20583,20737,21752,21803,21930,22402,24088,27226,27494,56717,67916,68050,68606,68792,70097,70568,74030,80982,83397,84004,93695,107895,192197,227541,230098,232748,238130,240…	Adam10,Angpt1,Angpt4,Agt,Rhod,Bcl2,Cyp1b1,Diaph1,S1pr1,Ednra,Fgf10,Fgf7,Gli1,Pdpn,Lpar1,Has2,Hdac6,Hgf,Igf1,Il18,Lamb1,Lef1,Mmp2,Notch1,Nrp1,Ntn1,Pak1,Pdgfra,Pdgfrb,Enpp2,Lgmn,Ptger4,Ptn,Ccl11,Ccl2,Cx3cl1,Sema4a,Sema4b,Snai2,Spn,Tert,Tgfb1,Tnfaip6,Ccn4,Tlr2,Pla2g7,Amot,Mtor,Plpp3,Akirin1,Ppm1f,Srpx2,Sash1,Cpne3,Rin2,Cemip,Akap12,Mcam,Gpnmb,Mgat5,Bcas3,Camk1d,Arhgef39,Tcaf2,Dock4,Kif20b,Syne2,Dock1
2_Member	GO Biological Processes	GO:0030111	regulation of Wnt signaling pathway	-8.13686	-4.4616	44/307	12316,14165,14366,14368,14632,14634,14797,15248,16842,18128,19273,20583,21752,21803,21886,21888,22402,24088,27412,50781,56811,59036,64297,66725,67916,68259,70300,70495,71461,72345,73668,73739,76365,81004,93840,100201,107515,218581,228357,229473,232941,269424,494504,672511	Aspm,Fgf10,Fzd4,Fzd6,Gli1,Gli3,Tle5,Hic1,Lef1,Notch1,Ptpru,Snai2,Tert,Tgfb1,Tle2,Tle4,Ccn4,Tlr2,Peg12,Dkk3,Dkk2,Dact1,Gprc5b,Lrrk2,Plpp3,Ift80,Fuz,Atp6ap2,Ptk7,Amer1,Ttc21b,Cby1,Tbx18,Tbl1xr1,Vangl2,Tmem64,Lgr4,Depdc1b,Lrp4,Tmem131l,Ppm1n,Jade1,Apcdd1,Rnf213
1_Member	GO Biological Processes	GO:0040017	positive regulation of locomotion	-7.97011	-4.39177	70/618	11487,11600,11602,11606,11854,12043,13078,13367,13609,13617,14165,14178,14632,14726,14745,15117,15185,15234,16000,16170,16173,16777,16842,17390,18128,18186,18208,18479,18595,18596,18606,19141,19219,19242,20292,20296,20312,20351,20352,20583,20737,21752,21803,21930,22402,24088,27226,27494,56717,67916,68050,68606,68792,70097,70568,73710,74030,80982,83397,84004,93695,107895,192197,227541,230098,23274…	Adam10,Angpt1,Angpt4,Agt,Rhod,Bcl2,Cyp1b1,Diaph1,S1pr1,Ednra,Fgf10,Fgf7,Gli1,Pdpn,Lpar1,Has2,Hdac6,Hgf,Igf1,Il16,Il18,Lamb1,Lef1,Mmp2,Notch1,Nrp1,Ntn1,Pak1,Pdgfra,Pdgfrb,Enpp2,Lgmn,Ptger4,Ptn,Ccl11,Ccl2,Cx3cl1,Sema4a,Sema4b,Snai2,Spn,Tert,Tgfb1,Tnfaip6,Ccn4,Tlr2,Pla2g7,Amot,Mtor,Plpp3,Akirin1,Ppm1f,Srpx2,Sash1,Cpne3,Tubb2b,Rin2,Cemip,Akap12,Mcam,Gpnmb,Mgat5,Bcas3,Camk1d,Arhgef39,Tcaf2,Dock4,Kif20…
3_Summary	GO Biological Processes	GO:2000027	regulation of animal organ morphogenesis	-7.69723	-4.19807	34/211	11606,11609,12043,13406,13617,14165,14178,14368,14632,15234,16173,16449,17300,18128,18383,18595,18854,19242,20181,20474,20583,21803,21809,22337,57764,59024,59036,71461,72080,93840,104156,107515,192119,494504,11600,13039,14634,15402,16000,16193,16842,17313,18109,18186,18479,20292,21386,67784,66725,17390,18208,65960,56717,11677,13003,14118,14537,18027,18596,20846,26920,69847,72345,75691,76365,10758…	Agt,Agtr2,Bcl2,Dmp1,Ednra,Fgf10,Fgf7,Fzd6,Gli1,Hgf,Il18,Jag1,Foxc1,Notch1,Tnfrsf11b,Pdgfra,Pml,Ptn,Rxra,Six4,Snai2,Tgfb1,Tgfb3,Vdr,Ntn4,Med12,Dact1,Ptk7,Sapcd2,Vangl2,Etv5,Lgr4,Dicer1,Apcdd1,Angpt1,Ctsl,Gli3,Hoxa5,Igf1,Il6,Lef1,Mgp,Mycn,Nrp1,Pak1,Ccl11,Tbx3,Plxnd1,Lrrk2,Mmp2,Ntn1,Twsg1,Mtor,Akr1b3,Vcan,Fbn1,Gcnt1,Nfia,Pdgfrb,Stat1,Cntrl,Wnk4,Amer1,Anks6,Tbx18,Osr2,Cenpf,Gcnt4,Lrp4,Cc2d2a,Itga8,Tb…
3_Member	GO Biological Processes	GO:0061138	morphogenesis of a branching epithelium	-6.94723	-3.51502	34/226	11600,11606,11609,12043,13039,13617,14165,14178,14634,15234,15402,16000,16193,16842,17313,18109,18128,18186,18479,18595,18854,20181,20292,20474,20583,21386,21803,22337,57764,67784,93840,104156,107515,192119	Angpt1,Agt,Agtr2,Bcl2,Ctsl,Ednra,Fgf10,Fgf7,Gli3,Hgf,Hoxa5,Igf1,Il6,Lef1,Mgp,Mycn,Notch1,Nrp1,Pak1,Pdgfra,Pml,Rxra,Ccl11,Six4,Snai2,Tbx3,Tgfb1,Vdr,Ntn4,Plxnd1,Vangl2,Etv5,Lgr4,Dicer1
4_Summary	GO Biological Processes	GO:0060322	head development	-6.7692	-3.41953	74/715	11609,11864,11881,11990,12043,12316,13367,13445,13609,13617,13865,14165,14366,14368,14451,14632,14634,15114,15490,15567,16000,16777,16842,17300,17390,18128,18186,18187,18227,18293,18479,18516,18595,19090,20511,21386,21803,21809,22174,64704,65960,66049,66725,67102,67203,70495,72393,73668,73750,76510,77579,94190,99633,105827,107587,108000,110279,140810,171167,192119,208431,211323,214444,216049,2187…	Agtr2,Arnt2,Arsb,Atrn,Bcl2,Aspm,Diaph1,Cdk2ap1,S1pr1,Ednra,Nr2f1,Fgf10,Fzd4,Fzd6,Gas1,Gli1,Gli3,Hap1,Hsd17b7,Slc6a4,Igf1,Lamb1,Lef1,Foxc1,Mmp2,Notch1,Nrp1,Nrp2,Nr4a2,Ogdh,Pak1,Pbx3,Pdgfra,Prkdc,Slc1a2,Tbx3,Tgfb1,Tgfb3,Tyro3,Htra2,Twsg1,Rogdi,Lrrk2,D16Ertd472e,Nde1,Atp6ap2,Faim2,Ttc21b,Whrn,Trappc9,Myh10,Ophn1,Adgrl2,Amigo2,Osr2,Cenpf,Bcr,Ttbk2,Fut10,Dicer1,Shroom4,Nrg1,Cdk5rap2,Zfp365,Slc4a7,Flvc…
5_Member	GO Biological Processes	GO:0006935	chemotaxis	-6.7426	-3.41953	66/612	11487,11600,11787,13609,13617,13638,13641,13655,13723,13800,14009,14165,14178,14251,14451,14634,14745,15234,16170,16842,16985,17181,17524,18128,18186,18187,18208,18578,18595,18596,18606,19141,19242,20292,20295,20296,20306,20308,20312,20351,20352,20583,20750,21803,22329,27226,27494,56838,57257,67784,68050,68606,73710,77579,83964,93840,102103,104360,107448,107515,211323,227541,235472,238130,269608,…	Adam10,Angpt1,Apbb2,S1pr1,Ednra,Efna3,Efnb1,Egr3,Emb,Enah,Etv1,Fgf10,Fgf7,Flot1,Gas1,Gli3,Lpar1,Hgf,Il16,Lef1,Lsp1,Matn2,Mpp1,Notch1,Nrp1,Nrp2,Ntn1,Pde4b,Pdgfra,Pdgfrb,Enpp2,Lgmn,Ptn,Ccl11,Ccl17,Ccl2,Ccl7,Ccl9,Cx3cl1,Sema4a,Sema4b,Snai2,Spp1,Tgfb1,Vcam1,Pla2g7,Amot,Ccl28,Vav3,Plxnd1,Akirin1,Ppm1f,Tubb2b,Myh10,Jam3,Vangl2,Mtus1,Isl2,Unc5a,Lgr4,Nrg1,Camk1d,Prtg,Dock4,Plekhg5,Ccdc141
5_Member	GO Biological Processes	GO:0042330	taxis	-6.61302	-3.33571	66/617	11487,11600,11787,13609,13617,13638,13641,13655,13723,13800,14009,14165,14178,14251,14451,14634,14745,15234,16170,16842,16985,17181,17524,18128,18186,18187,18208,18578,18595,18596,18606,19141,19242,20292,20295,20296,20306,20308,20312,20351,20352,20583,20750,21803,22329,27226,27494,56838,57257,67784,68050,68606,73710,77579,83964,93840,102103,104360,107448,107515,211323,227541,235472,238130,269608,…	Adam10,Angpt1,Apbb2,S1pr1,Ednra,Efna3,Efnb1,Egr3,Emb,Enah,Etv1,Fgf10,Fgf7,Flot1,Gas1,Gli3,Lpar1,Hgf,Il16,Lef1,Lsp1,Matn2,Mpp1,Notch1,Nrp1,Nrp2,Ntn1,Pde4b,Pdgfra,Pdgfrb,Enpp2,Lgmn,Ptn,Ccl11,Ccl17,Ccl2,Ccl7,Ccl9,Cx3cl1,Sema4a,Sema4b,Snai2,Spp1,Tgfb1,Vcam1,Pla2g7,Amot,Ccl28,Vav3,Plxnd1,Akirin1,Ppm1f,Tubb2b,Myh10,Jam3,Vangl2,Mtus1,Isl2,Unc5a,Lgr4,Nrg1,Camk1d,Prtg,Dock4,Plekhg5,Ccdc141
3_Member	GO Biological Processes	GO:0001763	morphogenesis of a branching structure	-6.57158	-3.33566	35/245	11600,11606,11609,12043,13039,13617,14165,14178,14634,15234,15402,16000,16193,16842,17313,18109,18128,18186,18479,18595,18854,20181,20292,20474,20583,21386,21803,22337,57764,66725,67784,93840,104156,107515,192119	Angpt1,Agt,Agtr2,Bcl2,Ctsl,Ednra,Fgf10,Fgf7,Gli3,Hgf,Hoxa5,Igf1,Il6,Lef1,Mgp,Mycn,Notch1,Nrp1,Pak1,Pdgfra,Pml,Rxra,Ccl11,Six4,Snai2,Tbx3,Tgfb1,Vdr,Ntn4,Lrrk2,Plxnd1,Vangl2,Etv5,Lgr4,Dicer1
1_Member	GO Biological Processes	GO:0001944	vasculature development	-6.47251	-3.30915	78/781	11487,11600,11602,11606,13078,13360,13609,13617,13638,13655,13855,13874,14165,14366,14634,14726,15117,15234,15402,16000,16173,16449,16842,17168,17300,17390,18128,18186,18187,18595,18596,18606,18710,18854,19219,19242,19250,20181,20292,20296,20312,20351,20846,21386,21677,21752,21803,21826,26920,27494,54409,56089,57257,58182,67784,67916,68792,70097,70300,71461,72461,74030,77579,80898,83921,83964,840…	Adam10,Angpt1,Angpt4,Agt,Cyp1b1,Dhcr7,S1pr1,Ednra,Efna3,Egr3,Epn2,Ereg,Fgf10,Fzd4,Gli3,Pdpn,Has2,Hgf,Hoxa5,Igf1,Il18,Jag1,Lef1,Nprl3,Foxc1,Mmp2,Notch1,Nrp1,Nrp2,Pdgfra,Pdgfrb,Enpp2,Pik3r3,Pml,Ptger4,Ptn,Ptpn14,Rxra,Ccl11,Ccl2,Cx3cl1,Sema4a,Stat1,Tbx3,Tead2,Tert,Tgfb1,Thbs2,Cntrl,Amot,Ramp2,Ramp3,Vav3,Prokr1,Plxnd1,Plpp3,Srpx2,Sash1,Fuz,Ptk7,Prcp,Rin2,Myh10,Erap1,Cemip2,Jam3,Mcam,Vangl2,Cela1,Dice…
1_Member	GO Biological Processes	GO:0072358	cardiovascular system development	-6.47251	-3.30915	78/781	11487,11600,11602,11606,13078,13360,13609,13617,13638,13655,13855,13874,14165,14366,14634,14726,15117,15234,15402,16000,16173,16449,16842,17168,17300,17390,18128,18186,18187,18595,18596,18606,18710,18854,19219,19242,19250,20181,20292,20296,20312,20351,20846,21386,21677,21752,21803,21826,26920,27494,54409,56089,57257,58182,67784,67916,68792,70097,70300,71461,72461,74030,77579,80898,83921,83964,840…	Adam10,Angpt1,Angpt4,Agt,Cyp1b1,Dhcr7,S1pr1,Ednra,Efna3,Egr3,Epn2,Ereg,Fgf10,Fzd4,Gli3,Pdpn,Has2,Hgf,Hoxa5,Igf1,Il18,Jag1,Lef1,Nprl3,Foxc1,Mmp2,Notch1,Nrp1,Nrp2,Pdgfra,Pdgfrb,Enpp2,Pik3r3,Pml,Ptger4,Ptn,Ptpn14,Rxra,Ccl11,Ccl2,Cx3cl1,Sema4a,Stat1,Tbx3,Tead2,Tert,Tgfb1,Thbs2,Cntrl,Amot,Ramp2,Ramp3,Vav3,Prokr1,Plxnd1,Plpp3,Srpx2,Sash1,Fuz,Ptk7,Prcp,Rin2,Myh10,Erap1,Cemip2,Jam3,Mcam,Vangl2,Cela1,Dice…
6_Summary	Reactome Gene Sets	R-MMU-556833	Metabolism of lipids	-6.28657	-3.15539	63/591	11677,11690,11881,12894,13078,13110,13177,13360,14571,14933,15483,15488,15490,18710,18711,18739,18782,19224,19249,19679,20181,20249,20598,22337,56050,57279,57874,66853,67260,67916,68041,68801,70568,71519,73166,74205,74522,74577,81004,83436,96979,99031,102278,105387,106861,107476,108099,110460,110821,114874,170439,216724,216739,223753,225010,234729,242083,264895,269823,270084,320207,329910,333433,…	Akr1b3,Alox5ap,Arsb,Cpt1a,Cyp1b1,Cyp2j6,Eci1,Dhcr7,Gpd2,Gk,Hsd11b1,Hsd17b4,Hsd17b7,Pik3r3,Pikfyve,Pitpnm1,Pla2g2d,Ptgs1,Ptpn13,Pitpnm2,Rxra,Scd1,Smpd2,Vdr,Cyp39a1,Slc25a20,Hacd3,Pnpla2,Cers4,Plpp3,Mid1ip1,Elovl5,Cpne3,Cyp2u1,Tm7sf2,Acsl3,Morc2a,Glb1l,Tbl1xr1,Plekha2,Ptges2,Osbpl6,Cpne7,Akr1c14,Abhd3,Acaca,Prkag2,Acat2,Pcca,Ddhd1,Elovl6,Rufy1,Acsl6,Cerk,Lclat1,Vac14,Ppm1l,Acsf2,Pon3,Lpcat2,Pik3r5,…
7_Member	GO Biological Processes	GO:0051962	positive regulation of nervous system development	-6.03003	-2.92881	68/667	11606,11858,11881,12043,12316,14366,14632,14634,14745,15114,15234,15353,16000,16180,16193,16981,17158,17344,17954,18128,18186,18208,18479,18519,18606,19242,20312,20351,21648,21770,21803,21826,22596,23965,23969,24088,56717,64297,67102,67468,67784,68792,71461,73710,76901,99633,104156,105827,107995,108100,116838,192119,211323,213084,216049,216233,216739,217340,225849,227541,230775,235180,240641,2458…	Agt,Rnd2,Arsb,Bcl2,Aspm,Fzd4,Gli1,Gli3,Lpar1,Hap1,Hgf,Hmg20b,Igf1,Il1rap,Il6,Lrrn3,Man2a1,Pias2,Nap1l2,Notch1,Nrp1,Ntn1,Pak1,Kat2b,Enpp2,Ptn,Cx3cl1,Sema4a,Dynlt1b,Ppp2r5d,Tgfb1,Thbs2,Xrcc5,Tenm3,Pacsin1,Tlr2,Mtor,Gprc5b,D16Ertd472e,Mmd,Plxnd1,Srpx2,Ptk7,Tubb2b,Jade2,Adgrl2,Etv5,Amigo2,Cdc20,Baiap2,Rims2,Dicer1,Nrg1,Cdkl3,Zfp365,Socs2,Acsl6,Rnf157,Ppp2r5b,Camk1d,Adgrb2,Fez1,Kif20b,Wasf3,Adgrl3,Lig…
3_Member	GO Biological Processes	GO:0022612	gland morphogenesis	-5.89549	-2.84863	25/154	12043,14165,14178,14632,14634,15234,16000,16173,16193,17390,18128,18186,18208,18854,19242,20181,20292,20583,21386,21803,22337,57764,65960,67784,104156	Bcl2,Fgf10,Fgf7,Gli1,Gli3,Hgf,Igf1,Il18,Il6,Mmp2,Notch1,Nrp1,Ntn1,Pml,Ptn,Rxra,Ccl11,Snai2,Tbx3,Tgfb1,Vdr,Ntn4,Twsg1,Plxnd1,Etv5
6_Member	GO Biological Processes	GO:0044283	small molecule biosynthetic process	-5.91459	-2.84863	68/672	11305,11474,11486,11606,11677,11690,12183,12724,13360,14431,14450,14571,14873,15117,15490,16000,16193,16832,18293,18439,18519,18605,18950,19017,19219,19224,19659,20249,20425,20512,20583,20768,21803,22337,26384,26874,50781,54608,56050,57874,66113,66902,67618,67873,68041,68801,69051,71883,73166,74205,79565,96979,106861,107476,108099,170439,209558,209692,216134,227399,237868,238505,242202,246277,319…	Abca2,Actn3,Ada,Agt,Akr1b3,Alox5ap,Bpgm,Clcn2,Dhcr7,Gamt,Gart,Gpd2,Gsto1,Has2,Hsd17b7,Igf1,Il6,Ldhb,Ogdh,P2rx7,Kat2b,Enpp1,Pnp,Ppargc1a,Ptger4,Ptgs1,Rbp1,Scd1,Shmt1,Slc1a3,Snai2,Sephs2,Tgfb1,Vdr,Gnpda1,Abcd2,Dkk3,Abhd2,Cyp39a1,Hacd3,Apoa5,Mtap,Aasdhppt,Mri1,Mid1ip1,Elovl5,Pycr2,Coq2,Tm7sf2,Acsl3,Mettl27,Ptges2,Abhd3,Acaca,Prkag2,Elovl6,Enpp3,Dhtkd1,Pdxk,Ppip5k2,Sarm1,Mtr,Pde5a,Csad,Tigar,Itpkb,Up…
2_Member	GO Biological Processes	GO:0060070	canonical Wnt signaling pathway	-5.86651	-2.84447	37/285	12316,14165,14366,14368,14632,14634,14797,16842,18128,19273,20583,20969,21414,21803,21886,21888,27412,50781,56811,59024,59036,64297,66725,67916,70300,71461,72345,73668,73739,76365,81004,100201,107515,228357,229473,232941,269424	Aspm,Fgf10,Fzd4,Fzd6,Gli1,Gli3,Tle5,Lef1,Notch1,Ptpru,Snai2,Sdc1,Tcf7,Tgfb1,Tle2,Tle4,Peg12,Dkk3,Dkk2,Med12,Dact1,Gprc5b,Lrrk2,Plpp3,Fuz,Ptk7,Amer1,Ttc21b,Cby1,Tbx18,Tbl1xr1,Tmem64,Lgr4,Lrp4,Tmem131l,Ppm1n,Jade1
1_Member	GO Biological Processes	GO:0001568	blood vessel development	-5.74321	-2.78678	73/747	11600,11602,11606,13078,13360,13609,13617,13638,13655,13855,13874,14165,14366,14634,15117,15234,15402,16173,16449,16842,17168,17300,17390,18128,18186,18187,18595,18596,18606,18710,18854,19219,19242,20181,20292,20296,20312,20351,20846,21386,21677,21752,21803,21826,26920,27494,54409,56089,57257,58182,67784,67916,68792,70097,70300,71461,72461,74030,77579,80898,83921,83964,84004,93840,109901,192119,1…	Angpt1,Angpt4,Agt,Cyp1b1,Dhcr7,S1pr1,Ednra,Efna3,Egr3,Epn2,Ereg,Fgf10,Fzd4,Gli3,Has2,Hgf,Hoxa5,Il18,Jag1,Lef1,Nprl3,Foxc1,Mmp2,Notch1,Nrp1,Nrp2,Pdgfra,Pdgfrb,Enpp2,Pik3r3,Pml,Ptger4,Ptn,Rxra,Ccl11,Ccl2,Cx3cl1,Sema4a,Stat1,Tbx3,Tead2,Tert,Tgfb1,Thbs2,Cntrl,Amot,Ramp2,Ramp3,Vav3,Prokr1,Plxnd1,Plpp3,Srpx2,Sash1,Fuz,Ptk7,Prcp,Rin2,Myh10,Erap1,Cemip2,Jam3,Mcam,Vangl2,Cela1,Dicer1,Bcas3,Vash2,Flvcr1,Ad…
2_Member	GO Biological Processes	GO:0016055	Wnt signaling pathway	-5.7189	-2.78678	49/434	12316,14165,14366,14368,14632,14634,14797,15248,16842,18128,19273,20583,20969,21414,21752,21803,21886,21888,22402,24088,26992,27412,50781,56811,59024,59036,64297,66725,67916,68259,70300,70495,71461,72345,73668,73739,76365,81004,93840,100201,107515,109901,218581,228357,229473,232941,269424,494504,672511	Aspm,Fgf10,Fzd4,Fzd6,Gli1,Gli3,Tle5,Hic1,Lef1,Notch1,Ptpru,Snai2,Sdc1,Tcf7,Tert,Tgfb1,Tle2,Tle4,Ccn4,Tlr2,Brd7,Peg12,Dkk3,Dkk2,Med12,Dact1,Gprc5b,Lrrk2,Plpp3,Ift80,Fuz,Atp6ap2,Ptk7,Amer1,Ttc21b,Cby1,Tbx18,Tbl1xr1,Vangl2,Tmem64,Lgr4,Cela1,Depdc1b,Lrp4,Tmem131l,Ppm1n,Jade1,Apcdd1,Rnf213
3_Member	GO Biological Processes	GO:0048754	branching morphogenesis of an epithelial tube	-5.70236	-2.78678	28/189	11600,11606,11609,12043,13039,13617,14165,14634,15402,16000,16842,17313,18109,18128,18186,18479,18595,18854,20292,20474,21386,21803,22337,67784,93840,104156,107515,192119	Angpt1,Agt,Agtr2,Bcl2,Ctsl,Ednra,Fgf10,Gli3,Hoxa5,Igf1,Lef1,Mgp,Mycn,Notch1,Nrp1,Pak1,Pdgfra,Pml,Ccl11,Six4,Tbx3,Tgfb1,Vdr,Plxnd1,Vangl2,Etv5,Lgr4,Dicer1
8_Summary	GO Biological Processes	GO:0001503	ossification	-5.77346	-2.78678	46/395	11474,11605,11732,12043,12571,12609,13406,13609,14632,14634,16000,16193,16449,17300,17313,17344,17389,17390,18128,18439,18605,19219,19242,20583,20661,20750,21803,21827,22402,65960,68259,68713,68728,69504,71584,74511,100201,107515,107587,170826,228357,231633,234356,242050,268396,433938,192119,20515	Actn3,Gla,Ank,Bcl2,Cdk6,Cebpd,Dmp1,S1pr1,Gli1,Gli3,Igf1,Il6,Jag1,Foxc1,Mgp,Pias2,Mmp16,Mmp2,Notch1,P2rx7,Enpp1,Ptger4,Ptn,Snai2,Sort1,Spp1,Tgfb1,Thbs3,Ccn4,Twsg1,Ift80,Ifitm1,Trp53inp2,Zfp932,Gdpd2,Lrrc17,Tmem64,Lgr4,Osr2,Ppargc1b,Lrp4,Tmem119,Csgalnact1,Igsf10,Sh3pxd2b,Mn1,Dicer1,Slc20a1
9_Member	GO Biological Processes	GO:0010564	regulation of cell cycle process	-5.71462	-2.78678	61/588	11792,12043,12122,12236,12531,12532,13874,14165,14451,14632,14726,14841,16000,16319,16842,17245,18005,18519,18596,18817,18854,19090,19348,20878,20913,21752,21803,26992,27214,28010,30939,54141,56742,59036,69068,70799,71819,71878,72400,73139,74370,77744,93695,101565,107995,108000,108907,109113,114714,211660,214444,225849,227937,229841,233406,235587,240641,268697,269424,320209,381293	Apex1,Bcl2,Bid,Bub1b,Cdc25b,Cdc25c,Ereg,Fgf10,Gas1,Gli1,Pdpn,Haspin,Igf1,Incenp,Lef1,Mdm1,Nek2,Kat2b,Pdgfrb,Plk1,Pml,Prkdc,Kif20a,Aurka,Stxbp4,Tert,Tgfb1,Brd7,Dbf4,Miip,Pttg1,Spag5,Psrc1,Dact1,Tcim,Cep192,Kif23,Fam83d,Pinx1,Cenpv,Rptor,Bora,Gpnmb,Ccp110,Cdc20,Cenpf,Nusap1,Uhrf2,Rad51c,Cspp1,Cdk5rap2,Ppp2r5b,Pkp4,Cenpe,Prc1,Parp3,Kif20b,Ccnb1,Jade1,Ddx11,Kif14
2_Member	GO Biological Processes	GO:0198738	cell-cell signaling by wnt	-5.66195	-2.76539	49/436	12316,14165,14366,14368,14632,14634,14797,15248,16842,18128,19273,20583,20969,21414,21752,21803,21886,21888,22402,24088,26992,27412,50781,56811,59024,59036,64297,66725,67916,68259,70300,70495,71461,72345,73668,73739,76365,81004,93840,100201,107515,109901,218581,228357,229473,232941,269424,494504,672511	Aspm,Fgf10,Fzd4,Fzd6,Gli1,Gli3,Tle5,Hic1,Lef1,Notch1,Ptpru,Snai2,Sdc1,Tcf7,Tert,Tgfb1,Tle2,Tle4,Ccn4,Tlr2,Brd7,Peg12,Dkk3,Dkk2,Med12,Dact1,Gprc5b,Lrrk2,Plpp3,Ift80,Fuz,Atp6ap2,Ptk7,Amer1,Ttc21b,Cby1,Tbx18,Tbl1xr1,Vangl2,Tmem64,Lgr4,Cela1,Depdc1b,Lrp4,Tmem131l,Ppm1n,Jade1,Apcdd1,Rnf213
2_Member	GO Biological Processes	GO:0060828	regulation of canonical Wnt signaling pathway	-5.64476	-2.76539	32/234	12316,14165,14366,14368,14632,14634,14797,18128,19273,20583,21803,21886,21888,27412,50781,56811,59036,64297,66725,70300,71461,72345,73668,73739,76365,81004,100201,107515,228357,229473,232941,269424	Aspm,Fgf10,Fzd4,Fzd6,Gli1,Gli3,Tle5,Notch1,Ptpru,Snai2,Tgfb1,Tle2,Tle4,Peg12,Dkk3,Dkk2,Dact1,Gprc5b,Lrrk2,Fuz,Ptk7,Amer1,Ttc21b,Cby1,Tbx18,Tbl1xr1,Tmem64,Lgr4,Lrp4,Tmem131l,Ppm1n,Jade1
10_Member	GO Biological Processes	GO:0000819	sister chromatid segregation	-5.48735	-2.62501	27/183	12236,14841,16319,18005,18817,21973,30939,54141,56742,59014,70218,70799,71819,72400,73804,100710,105988,107995,108907,110033,114714,214444,229841,233406,268697,320209,381293	Bub1b,Haspin,Incenp,Nek2,Plk1,Top2a,Pttg1,Spag5,Psrc1,Rrs1,Kif18b,Cep192,Kif23,Pinx1,Kif2c,Pds5b,Espl1,Cdc20,Nusap1,Kif22,Rad51c,Cdk5rap2,Cenpe,Prc1,Ccnb1,Ddx11,Kif14
2_Member	GO Biological Processes	GO:0030178	negative regulation of Wnt signaling pathway	-5.43465	-2.5887	25/163	14366,14368,14632,14634,14797,15248,18128,19273,20583,21886,21888,50781,56811,59036,68259,70300,72345,73739,76365,100201,228357,229473,269424,494504,672511	Fzd4,Fzd6,Gli1,Gli3,Tle5,Hic1,Notch1,Ptpru,Snai2,Tle2,Tle4,Dkk3,Dkk2,Dact1,Ift80,Fuz,Amer1,Cby1,Tbx18,Tmem64,Lrp4,Tmem131l,Jade1,Apcdd1,Rnf213
10_Member	GO Biological Processes	GO:0000070	mitotic sister chromatid segregation	-5.4166	-2.58645	24/153	12236,14841,16319,18005,18817,30939,54141,56742,59014,70218,70799,71819,72400,73804,100710,105988,107995,108907,110033,214444,229841,233406,268697,381293	Bub1b,Haspin,Incenp,Nek2,Plk1,Pttg1,Spag5,Psrc1,Rrs1,Kif18b,Cep192,Kif23,Pinx1,Kif2c,Pds5b,Espl1,Cdc20,Nusap1,Kif22,Cdk5rap2,Cenpe,Prc1,Ccnb1,Kif14
3_Member	GO Biological Processes	GO:1905330	regulation of morphogenesis of an epithelium	-5.3686	-2.55369	20/114	11606,11609,14165,14178,14368,15234,18595,20181,20474,20583,21803,56717,57764,59024,59036,71461,72080,93840,104156,107515	Agt,Agtr2,Fgf10,Fgf7,Fzd6,Hgf,Pdgfra,Rxra,Six4,Snai2,Tgfb1,Mtor,Ntn4,Med12,Dact1,Ptk7,Sapcd2,Vangl2,Etv5,Lgr4
11_Member	GO Biological Processes	GO:0035272	exocrine system development	-5.23445	-2.43426	13/54	12724,14165,14178,15234,16000,16193,17300,18186,20583,57764,65960,67784,109901	Clcn2,Fgf10,Fgf7,Hgf,Igf1,Il6,Foxc1,Nrp1,Snai2,Ntn4,Twsg1,Plxnd1,Cela1
2_Member	GO Biological Processes	GO:0090090	negative regulation of canonical Wnt signaling pathway	-5.18358	-2.41141	21/127	14366,14368,14632,14634,14797,18128,19273,20583,21886,21888,50781,56811,59036,70300,72345,73739,76365,100201,228357,229473,269424	Fzd4,Fzd6,Gli1,Gli3,Tle5,Notch1,Ptpru,Snai2,Tle2,Tle4,Dkk3,Dkk2,Dact1,Fuz,Amer1,Cby1,Tbx18,Tmem64,Lrp4,Tmem131l,Jade1
6_Member	Reactome Gene Sets	R-MMU-8978868	Fatty acid metabolism	-5.19564	-2.41141	25/168	11690,12894,13078,13110,13177,15488,19224,20181,20249,57279,57874,68041,68801,71519,74205,74522,96979,107476,108099,110821,170439,216739,264895,269823,329910	Alox5ap,Cpt1a,Cyp1b1,Cyp2j6,Eci1,Hsd17b4,Ptgs1,Rxra,Scd1,Slc25a20,Hacd3,Mid1ip1,Elovl5,Cyp2u1,Acsl3,Morc2a,Ptges2,Acaca,Prkag2,Pcca,Elovl6,Acsl6,Acsf2,Pon3,Acot11
12_Member	GO Biological Processes	GO:0006650	glycerophospholipid metabolic process	-5.16303	-2.40424	33/258	12700,13139,14178,18596,18606,18710,18711,18782,23827,26457,27226,56468,64296,66113,66569,74182,74205,76192,106861,194126,214932,216233,225010,225049,225651,232086,234729,241062,242864,270084,320404,327942,329777	Cish,Dgka,Fgf7,Pdgfrb,Enpp2,Pik3r3,Pikfyve,Pla2g2d,Bpnt1,Slc27a1,Pla2g7,Socs5,Abhd8,Apoa5,Gdpd1,Gpcpd1,Acsl3,Abhd12,Abhd3,Mtmr11,Hdhd5,Socs2,Lclat1,Ttc7,Mppe1,Tmem150a,Vac14,Pgap1,Napepld,Lpcat2,Itpkb,Pigl,Pigk
10_Member	GO Biological Processes	GO:0051301	cell division	-5.12015	-2.3869	59/587	12236,12316,12442,12531,12532,12571,12615,13874,14178,16319,16842,17954,18005,18128,18817,19242,19348,20678,20878,21803,21809,21969,21973,22390,26920,30939,54141,56742,60344,67203,70218,71819,71878,72080,73139,73738,73804,75786,77579,77744,93840,100710,101565,104156,107995,108907,192119,211660,216049,217653,227937,229841,232539,233406,240641,268697,319583,381126,381293	Bub1b,Aspm,Ccnb2,Cdc25b,Cdc25c,Cdk6,Cenpa,Ereg,Fgf7,Incenp,Lef1,Nap1l2,Nek2,Notch1,Plk1,Ptn,Kif20a,Sox5,Aurka,Tgfb1,Tgfb3,Top1,Top2a,Wee1,Cntrl,Pttg1,Spag5,Psrc1,Fign,Nde1,Kif18b,Kif23,Fam83d,Sapcd2,Cenpv,Haus7,Kif2c,Ckap5,Myh10,Bora,Vangl2,Pds5b,Ccp110,Etv5,Cdc20,Nusap1,Dicer1,Cspp1,Zfp365,Mis18bp1,Pkp4,Cenpe,Klhl42,Prc1,Kif20b,Ccnb1,Lig4,Garem1,Kif14
13_Summary	GO Biological Processes	GO:1901137	carbohydrate derivative biosynthetic process	-5.12828	-2.3869	60/600	11305,11474,11486,11513,11600,12043,12183,14426,14450,14537,14933,15117,16000,18293,18439,18596,18950,19017,19219,20425,20442,20443,20448,21803,26384,27402,27403,50935,53374,53618,54616,58250,66435,66902,70551,72050,93840,99011,107895,108099,108150,110639,171167,208624,209692,216739,217203,218138,225651,232313,233115,234356,234730,241062,244745,268880,319801,327942,329777,331487,13039,17158,27029…	Abca2,Actn3,Ada,Adcy7,Angpt1,Bcl2,Bpgm,Galnt4,Gart,Gcnt1,Gk,Has2,Igf1,Ogdh,P2rx7,Pdgfrb,Pnp,Ppargc1a,Ptger4,Shmt1,St3gal1,St3gal4,St6galnac4,Tgfb1,Gnpda1,Pdhx,Abca7,St6galnac6,Chst3,Fut8,Extl3,Chst11,Uggt2,Mtap,Tmtc4,Poglut2,Vangl2,Pomt1,Mgat5,Prkag2,Galnt7,Prps2,Fut10,Alg3,Dhtkd1,Acsl6,Tmem106a,Gmds,Mppe1,Gxylt2,Dpy19l3,Csgalnact1,Fcsk,Pgap1,Dpy19l1,Xxylt1,Tigar,Pigl,Pigk,Uprt,Ctsl,Man2a1,Sgsh,C…
7_Member	GO Biological Processes	GO:0045664	regulation of neuron differentiation	-5.09301	-2.372	74/793	11487,11606,11858,11881,12043,12316,13638,13865,14366,14634,14745,15114,15234,15353,15567,16169,16180,16193,16449,17344,17454,17954,18109,18128,18186,18208,18479,18519,19242,20312,20351,20352,20614,20678,21648,21770,23965,23969,27528,56717,64297,66725,67102,67468,67784,71461,73710,104156,104360,107995,108100,116838,170728,192119,211323,213084,214444,216049,216233,216616,216739,216831,217340,21820…	Adam10,Agt,Rnd2,Arsb,Bcl2,Aspm,Efna3,Nr2f1,Fzd4,Gli3,Lpar1,Hap1,Hgf,Hmg20b,Slc6a4,Il15ra,Il1rap,Il6,Jag1,Pias2,Mov10,Nap1l2,Mycn,Notch1,Nrp1,Ntn1,Pak1,Kat2b,Ptn,Cx3cl1,Sema4a,Sema4b,Snap25,Sox5,Dynlt1b,Ppp2r5d,Tenm3,Pacsin1,Nrep,Mtor,Gprc5b,Lrrk2,D16Ertd472e,Mmd,Plxnd1,Ptk7,Tubb2b,Etv5,Isl2,Cdc20,Baiap2,Rims2,Rtn4ip1,Dicer1,Nrg1,Cdkl3,Cdk5rap2,Zfp365,Socs2,Efemp1,Acsl6,Arhgap44,Rnf157,Mylip,Ppp2r…
4_Member	GO Biological Processes	GO:0007420	brain development	-4.99881	-2.2897	64/660	11609,11864,11990,12043,12316,13367,13609,13865,14165,14366,14368,14451,14632,14634,15114,15490,15567,16000,16777,16842,17300,18128,18186,18187,18227,18293,18479,18516,19090,20511,21386,22174,64704,65960,66049,66725,67102,67203,72393,73668,73750,76510,77579,94190,99633,105827,108000,110279,140810,171167,192119,208431,211323,214444,216049,218756,239102,241062,319387,319565,381293,404634,545428,668…	Agtr2,Arnt2,Atrn,Bcl2,Aspm,Diaph1,S1pr1,Nr2f1,Fgf10,Fzd4,Fzd6,Gas1,Gli1,Gli3,Hap1,Hsd17b7,Slc6a4,Igf1,Lamb1,Lef1,Foxc1,Notch1,Nrp1,Nrp2,Nr4a2,Ogdh,Pak1,Pbx3,Prkdc,Slc1a2,Tbx3,Tyro3,Htra2,Twsg1,Rogdi,Lrrk2,D16Ertd472e,Nde1,Faim2,Ttc21b,Whrn,Trappc9,Myh10,Ophn1,Adgrl2,Amigo2,Cenpf,Bcr,Ttbk2,Fut10,Dicer1,Shroom4,Nrg1,Cdk5rap2,Zfp365,Slc4a7,Zfhx2,Pgap1,Adgrl3,Syne2,Kif14,Macroh2a2,Ccdc141,Ccdc85c
6_Member	GO Biological Processes	GO:0016053	organic acid biosynthetic process	-4.97838	-2.28086	43/385	11474,11606,11690,12183,14431,14450,14873,15117,16000,16832,18293,18439,19017,19219,19224,19659,20249,20425,20512,20768,21803,26874,54608,56050,57874,66113,66902,67618,67873,68041,68801,69051,74205,96979,106861,107476,108099,170439,209692,238505,246277,319801,665563	Actn3,Agt,Alox5ap,Bpgm,Gamt,Gart,Gsto1,Has2,Igf1,Ldhb,Ogdh,P2rx7,Ppargc1a,Ptger4,Ptgs1,Rbp1,Scd1,Shmt1,Slc1a3,Sephs2,Tgfb1,Abcd2,Abhd2,Cyp39a1,Hacd3,Apoa5,Mtap,Aasdhppt,Mri1,Mid1ip1,Elovl5,Pycr2,Acsl3,Ptges2,Abhd3,Acaca,Prkag2,Elovl6,Dhtkd1,Mtr,Csad,Tigar,Mthfd2l
1_Member	GO Biological Processes	GO:0048514	blood vessel morphogenesis	-4.96522	-2.27898	63/648	11600,11602,11606,13078,13609,13617,13638,13655,13855,13874,14165,14366,15117,15234,15402,16173,16449,16842,17168,17300,17390,18128,18186,18187,18595,18596,18606,18710,18854,19219,19242,20181,20292,20296,20312,20351,20846,21677,21752,21803,21826,27494,54409,56089,57257,67784,68792,70097,72461,74030,80898,83921,83964,84004,93840,109901,192119,192197,226841,230775,238328,242705,672511	Angpt1,Angpt4,Agt,Cyp1b1,S1pr1,Ednra,Efna3,Egr3,Epn2,Ereg,Fgf10,Fzd4,Has2,Hgf,Hoxa5,Il18,Jag1,Lef1,Nprl3,Foxc1,Mmp2,Notch1,Nrp1,Nrp2,Pdgfra,Pdgfrb,Enpp2,Pik3r3,Pml,Ptger4,Ptn,Rxra,Ccl11,Ccl2,Cx3cl1,Sema4a,Stat1,Tead2,Tert,Tgfb1,Thbs2,Amot,Ramp2,Ramp3,Vav3,Plxnd1,Srpx2,Sash1,Prcp,Rin2,Erap1,Cemip2,Jam3,Mcam,Vangl2,Cela1,Dicer1,Bcas3,Vash2,Adgrb2,Vash1,E2f2,Rnf213
14_Member	GO Biological Processes	GO:0048705	skeletal system morphogenesis	-4.92535	-2.2501	32/253	11474,14451,14634,15117,15401,15402,15403,15404,15437,15438,17300,17389,17390,18109,18439,18595,18596,20474,20678,21809,21827,58250,59024,68259,70300,107587,170826,217935,226844,231633,234356,268396	Actn3,Gas1,Gli3,Has2,Hoxa4,Hoxa5,Hoxa6,Hoxa7,Hoxd8,Hoxd9,Foxc1,Mmp16,Mmp2,Mycn,P2rx7,Pdgfra,Pdgfrb,Six4,Sox5,Tgfb3,Thbs3,Chst11,Med12,Ift80,Fuz,Osr2,Ppargc1b,Wdr60,Flvcr1,Tmem119,Csgalnact1,Sh3pxd2b
12_Member	GO Biological Processes	GO:0006644	phospholipid metabolic process	-4.87859	-2.21406	42/376	11305,12700,13139,14178,15926,18595,18596,18606,18710,18711,18782,20598,21803,23827,26457,27226,56468,57257,64296,66113,66569,67916,74182,74205,76192,106861,194126,214932,216233,216739,225010,225049,225651,232086,234729,241062,242864,270084,320207,320404,327942,329777	Abca2,Cish,Dgka,Fgf7,Idh1,Pdgfra,Pdgfrb,Enpp2,Pik3r3,Pikfyve,Pla2g2d,Smpd2,Tgfb1,Bpnt1,Slc27a1,Pla2g7,Socs5,Vav3,Abhd8,Apoa5,Gdpd1,Plpp3,Gpcpd1,Acsl3,Abhd12,Abhd3,Mtmr11,Hdhd5,Socs2,Acsl6,Lclat1,Ttc7,Mppe1,Tmem150a,Vac14,Pgap1,Napepld,Lpcat2,Pik3r5,Itpkb,Pigl,Pigk
2_Member	GO Biological Processes	GO:1905114	cell surface receptor signaling pathway involved in cell-cell signaling	-4.83441	-2.19837	54/533	12316,14165,14366,14368,14632,14634,14797,14806,15248,16842,18128,19273,20312,20583,20969,21414,21752,21803,21886,21888,22402,24088,26992,27412,50781,56811,59024,59036,63959,64297,66725,67916,68259,70300,70495,71461,72345,73668,73739,76365,81004,93840,100201,107515,108100,109901,116838,218581,228357,229473,232941,269424,494504,672511	Aspm,Fgf10,Fzd4,Fzd6,Gli1,Gli3,Tle5,Grik2,Hic1,Lef1,Notch1,Ptpru,Cx3cl1,Snai2,Sdc1,Tcf7,Tert,Tgfb1,Tle2,Tle4,Ccn4,Tlr2,Brd7,Peg12,Dkk3,Dkk2,Med12,Dact1,Slc29a1,Gprc5b,Lrrk2,Plpp3,Ift80,Fuz,Atp6ap2,Ptk7,Amer1,Ttc21b,Cby1,Tbx18,Tbl1xr1,Vangl2,Tmem64,Lgr4,Baiap2,Cela1,Rims2,Depdc1b,Lrp4,Tmem131l,Ppm1n,Jade1,Apcdd1,Rnf213
3_Member	GO Biological Processes	GO:0060688	regulation of morphogenesis of a branching structure	-4.82452	-2.19837	14/67	11606,11609,14165,14178,15234,18595,20181,20474,20583,21803,57764,66725,104156,107515	Agt,Agtr2,Fgf10,Fgf7,Hgf,Pdgfra,Rxra,Six4,Snai2,Tgfb1,Ntn4,Lrrk2,Etv5,Lgr4
9_Member	GO Biological Processes	GO:1903047	mitotic cell cycle process	-4.82852	-2.19837	65/682	11792,12043,12122,12236,12442,12531,12532,12580,12615,13874,14165,14726,14841,16000,16319,18005,18596,18817,18854,19090,19348,20878,21648,21752,21803,21973,22390,26992,27214,28010,30939,53892,54141,56742,59014,59036,67203,70218,70799,71819,72080,72400,73804,74370,75786,77579,77744,93695,100710,105988,107995,108000,108907,110033,114714,214444,216049,229841,233406,235587,240641,240665,268697,269424…	Apex1,Bcl2,Bid,Bub1b,Ccnb2,Cdc25b,Cdc25c,Cdkn2c,Cenpa,Ereg,Fgf10,Pdpn,Haspin,Igf1,Incenp,Nek2,Pdgfrb,Plk1,Pml,Prkdc,Kif20a,Aurka,Dynlt1b,Tert,Tgfb1,Top2a,Wee1,Brd7,Dbf4,Miip,Pttg1,Ppm1d,Spag5,Psrc1,Rrs1,Dact1,Nde1,Kif18b,Cep192,Kif23,Sapcd2,Pinx1,Kif2c,Rptor,Ckap5,Myh10,Bora,Gpnmb,Pds5b,Espl1,Cdc20,Cenpf,Nusap1,Kif22,Rad51c,Cdk5rap2,Zfp365,Cenpe,Prc1,Parp3,Kif20b,Ccnj,Ccnb1,Jade1,Kif14
9_Member	GO Biological Processes	GO:1902806	regulation of cell cycle G1/S phase transition	-4.81293	-2.19837	21/134	11792,12043,12122,14165,14451,14632,14726,14841,18854,19090,20913,21752,26992,27214,59036,69068,71878,74370,93695,269424,381293	Apex1,Bcl2,Bid,Fgf10,Gas1,Gli1,Pdpn,Haspin,Pml,Prkdc,Stxbp4,Tert,Brd7,Dbf4,Dact1,Tcim,Fam83d,Rptor,Gpnmb,Jade1,Kif14
15_Summary	GO Biological Processes	GO:0030155	regulation of cell adhesion	-4.81684	-2.19837	68/724	11486,11487,11600,11854,11856,12043,12367,12571,13078,13406,13609,13641,13655,14251,14366,14634,14726,15117,15404,15505,16000,16173,16193,16449,16777,16842,16950,17390,18128,18186,18606,18782,18854,18950,19219,19242,19273,20296,20312,20583,20737,20750,21803,22329,23965,56468,56838,57257,65960,67784,67916,68606,74030,76365,83436,83964,93695,94185,107527,192197,227929,228564,229473,240354,242202,32…	Ada,Adam10,Angpt1,Rhod,Arhgap6,Bcl2,Casp3,Cdk6,Cyp1b1,Dmp1,S1pr1,Efnb1,Egr3,Flot1,Fzd4,Gli3,Pdpn,Has2,Hoxa7,Hsph1,Igf1,Il18,Il6,Jag1,Lamb1,Lef1,Loxl3,Mmp2,Notch1,Nrp1,Enpp2,Pla2g2d,Pml,Pnp,Ptger4,Ptn,Ptpru,Ccl2,Cx3cl1,Snai2,Spn,Spp1,Tgfb1,Vcam1,Tenm3,Socs5,Ccl28,Vav3,Twsg1,Plxnd1,Plpp3,Ppm1f,Rin2,Tbx18,Plekha2,Jam3,Gpnmb,Tnfrsf21,Il1rl2,Bcas3,Cytip,Frmd5,Tmem131l,Malt1,Pde5a,Itpkb,Dock1,Kif14,Cts…
16_Member	GO Biological Processes	GO:0006954	inflammatory response	-4.77619	-2.17097	69/740	11486,11513,11606,11609,11690,11990,12062,12475,13136,13617,14087,15234,16000,16170,16173,16174,16180,16193,16644,16950,17082,17470,18128,18439,18782,19219,19220,19222,19224,19242,20292,20295,20296,20306,20308,20312,20737,20969,21803,21930,22174,22402,24088,26874,27226,56468,58203,64297,64339,66083,66222,66725,72461,76192,78334,83964,97895,107527,109901,110279,192119,209558,210808,227541,242202,2…	Ada,Adcy7,Agt,Agtr2,Alox5ap,Atrn,Bdkrb2,Cd14,Cd55,Ednra,Fanca,Hgf,Igf1,Il16,Il18,Il18rap,Il1rap,Il6,Kng1,Loxl3,Il1rl1,Cd200,Notch1,P2rx7,Pla2g2d,Ptger4,Ptgfr,Ptgir,Ptgs1,Ptn,Ccl11,Ccl17,Ccl2,Ccl7,Ccl9,Cx3cl1,Spn,Sdc1,Tgfb1,Tnfaip6,Tyro3,Ccn4,Tlr2,Abcd2,Pla2g7,Socs5,Zbp1,Gprc5b,Fndc4,Setd6,Serpinb1a,Lrrk2,Prcp,Abhd12,Cdk19,Jam3,Nlrp4f,Il1rl2,Cela1,Bcr,Dicer1,Enpp3,Lacc1,Camk1d,Pde5a,Napepld,Nlrc3,…
1_Member	GO Biological Processes	GO:0001525	angiogenesis	-4.74324	-2.14717	54/537	11600,11602,11606,13078,13609,13617,13638,13655,13855,13874,15234,15402,16173,16842,17300,17390,18128,18186,18187,18595,18596,18606,18710,18854,19242,20181,20292,20296,20312,20351,20846,21752,21826,27494,54409,56089,57257,67784,68792,70097,72461,80898,83921,83964,84004,93840,109901,192119,192197,226841,230775,238328,242705,672511	Angpt1,Angpt4,Agt,Cyp1b1,S1pr1,Ednra,Efna3,Egr3,Epn2,Ereg,Hgf,Hoxa5,Il18,Lef1,Foxc1,Mmp2,Notch1,Nrp1,Nrp2,Pdgfra,Pdgfrb,Enpp2,Pik3r3,Pml,Ptn,Rxra,Ccl11,Ccl2,Cx3cl1,Sema4a,Stat1,Tert,Thbs2,Amot,Ramp2,Ramp3,Vav3,Plxnd1,Srpx2,Sash1,Prcp,Erap1,Cemip2,Jam3,Mcam,Vangl2,Cela1,Dicer1,Bcas3,Vash2,Adgrb2,Vash1,E2f2,Rnf213
16_Member	GO Biological Processes	GO:0031347	regulation of defense response	-4.71343	-2.13509	64/674	11486,11513,11606,11690,12475,13136,13617,13874,14087,14251,15234,15944,16000,16170,16174,16193,17082,17390,17470,18782,18854,19090,19219,20312,20737,20846,21355,21930,22174,22402,22596,24088,26874,56468,58203,64297,64339,64685,66083,66222,66725,67313,76192,78334,80861,102626,107515,107527,110279,192119,192231,209558,210808,213211,214763,230073,237868,242202,242864,268857,353187,383619,434341,547…	Ada,Adcy7,Agt,Alox5ap,Cd14,Cd55,Ednra,Ereg,Fanca,Flot1,Hgf,Irgm1,Igf1,Il16,Il18rap,Il6,Il1rl1,Mmp2,Cd200,Pla2g2d,Pml,Prkdc,Ptger4,Cx3cl1,Spn,Stat1,Tap2,Tnfaip6,Tyro3,Ccn4,Xrcc5,Tlr2,Abcd2,Socs5,Zbp1,Gprc5b,Fndc4,Nmi,Setd6,Serpinb1a,Lrrk2,Inava,Abhd12,Cdk19,Dhx58,Mapkapk3,Lgr4,Il1rl2,Bcr,Dicer1,Hexim1,Enpp3,Lacc1,Rnf26,Cgas,Ddx58,Sarm1,Pde5a,Napepld,Nlrc3,Nr1d2,Aim2,Nlrc5,Parp14
17_Summary	GO Biological Processes	GO:0043549	regulation of kinase activity	-4.71843	-2.13509	71/771	11600,11606,12367,12442,12531,12580,13874,14118,14165,14366,14745,15234,15505,16000,16173,16193,16319,18439,18479,18519,18595,18596,18710,18769,18817,19099,21803,21809,22174,22596,24056,24066,26411,26457,53978,56468,56717,56742,57257,64297,66725,67313,67468,68606,69068,70097,72149,73047,74370,77744,80915,80982,93840,108099,192231,207565,211323,217410,224014,227154,229841,231659,234729,240354,2406…	Angpt1,Agt,Casp3,Ccnb2,Cdc25b,Cdkn2c,Ereg,Fbn1,Fgf10,Fzd4,Lpar1,Hgf,Hsph1,Igf1,Il18,Il6,Incenp,P2rx7,Pak1,Kat2b,Pdgfra,Pdgfrb,Pik3r3,Pkig,Plk1,Mapk8ip1,Tgfb1,Tgfb3,Tyro3,Xrcc5,Sh3bp5,Spry4,Map4k1,Slc27a1,Lpar2,Socs5,Mtor,Psrc1,Vav3,Gprc5b,Lrrk2,Inava,Mmd,Ppm1f,Tcim,Sash1,Strada,Camk2n2,Rptor,Bora,Dusp12,Cemip,Vangl2,Prkag2,Hexim1,Camkk2,Nrg1,Trib2,Fgd4,Stradb,Cenpe,Gcn1,Vac14,Malt1,Ccnj,Pde5a,Ccn…
10_Member	GO Biological Processes	GO:0051310	metaphase plate congression	-4.70053	-2.13259	13/60	14579,16319,54141,56742,59014,71878,72400,73804,108000,110033,229841,268697,381293	Gem,Incenp,Spag5,Psrc1,Rrs1,Fam83d,Pinx1,Kif2c,Cenpf,Kif22,Cenpe,Ccnb1,Kif14
17_Member	GO Biological Processes	GO:0051347	positive regulation of transferase activity	-4.6939	-2.13259	58/593	11600,11606,12531,13874,14118,14165,14366,14745,15234,15505,16000,16173,16319,17470,18005,18439,18479,18595,18596,18817,21402,21803,21809,22174,22596,26411,26457,53978,56742,57257,59047,64297,66725,67313,67468,69068,70097,72149,74370,77744,80915,80982,93840,107995,108099,207565,211323,217410,224014,227154,229841,231659,234729,240354,242202,319801,320207,381293	Angpt1,Agt,Cdc25b,Ereg,Fbn1,Fgf10,Fzd4,Lpar1,Hgf,Hsph1,Igf1,Il18,Incenp,Cd200,Nek2,P2rx7,Pak1,Pdgfra,Pdgfrb,Plk1,Skp1,Tgfb1,Tgfb3,Tyro3,Xrcc5,Map4k1,Slc27a1,Lpar2,Psrc1,Vav3,Pnkp,Gprc5b,Lrrk2,Inava,Mmd,Tcim,Sash1,Strada,Rptor,Bora,Dusp12,Cemip,Vangl2,Cdc20,Prkag2,Camkk2,Nrg1,Trib2,Fgd4,Stradb,Cenpe,Gcn1,Vac14,Malt1,Pde5a,Tigar,Pik3r5,Kif14
3_Member	GO Biological Processes	GO:0072001	renal system development	-4.65103	-2.12191	38/334	11600,11606,11609,11677,12043,13003,13617,14118,14165,14537,14634,16449,17300,18027,18128,18186,18595,18596,20474,20846,21803,26920,66725,67784,69847,71461,72345,75691,76365,93840,107515,107587,108000,218476,228357,231214,241226,544696	Angpt1,Agt,Agtr2,Akr1b3,Bcl2,Vcan,Ednra,Fbn1,Fgf10,Gcnt1,Gli3,Jag1,Foxc1,Nfia,Notch1,Nrp1,Pdgfra,Pdgfrb,Six4,Stat1,Tgfb1,Cntrl,Lrrk2,Plxnd1,Wnk4,Ptk7,Amer1,Anks6,Tbx18,Vangl2,Lgr4,Osr2,Cenpf,Gcnt4,Lrp4,Cc2d2a,Itga8,Tbc1d32
6_Member	GO Biological Processes	GO:0046394	carboxylic acid biosynthetic process	-4.65869	-2.12191	42/384	11474,11606,11690,12183,14431,14450,14873,15117,16000,16832,18293,18439,19017,19219,19224,19659,20249,20425,20512,20768,21803,26874,54608,56050,57874,66113,66902,67618,67873,68041,68801,69051,74205,96979,106861,107476,108099,170439,209692,238505,319801,665563	Actn3,Agt,Alox5ap,Bpgm,Gamt,Gart,Gsto1,Has2,Igf1,Ldhb,Ogdh,P2rx7,Ppargc1a,Ptger4,Ptgs1,Rbp1,Scd1,Shmt1,Slc1a3,Sephs2,Tgfb1,Abcd2,Abhd2,Cyp39a1,Hacd3,Apoa5,Mtap,Aasdhppt,Mri1,Mid1ip1,Elovl5,Pycr2,Acsl3,Ptges2,Abhd3,Acaca,Prkag2,Elovl6,Dhtkd1,Mtr,Tigar,Mthfd2l
7_Member	GO Biological Processes	GO:0010720	positive regulation of cell development	-4.67376	-2.12191	64/676	11474,11606,11858,11881,12043,12173,12316,14366,14634,14745,15114,15117,15234,15353,16000,16180,16193,17158,17344,17954,18128,18186,18208,18479,18519,18606,19090,19242,20312,20878,21648,21770,21803,22402,22596,23965,23969,24088,56717,64297,67102,67468,67784,71461,73710,76901,104156,108100,116838,192119,211323,213084,216049,216233,216739,217340,225849,227541,235180,240641,242202,319583,329934,3306…	Actn3,Agt,Rnd2,Arsb,Bcl2,Bnc1,Aspm,Fzd4,Gli3,Lpar1,Hap1,Has2,Hgf,Hmg20b,Igf1,Il1rap,Il6,Man2a1,Pias2,Nap1l2,Notch1,Nrp1,Ntn1,Pak1,Kat2b,Enpp2,Prkdc,Ptn,Cx3cl1,Aurka,Dynlt1b,Ppp2r5d,Tgfb1,Ccn4,Xrcc5,Tenm3,Pacsin1,Tlr2,Mtor,Gprc5b,D16Ertd472e,Mmd,Plxnd1,Ptk7,Tubb2b,Jade2,Etv5,Baiap2,Rims2,Dicer1,Nrg1,Cdkl3,Zfp365,Socs2,Acsl6,Rnf157,Ppp2r5b,Camk1d,Fez1,Kif20b,Pde5a,Lig4,Foxo6,Dock1
15_Member	GO Biological Processes	GO:0046631	alpha-beta T cell activation	-4.66642	-2.12191	24/169	11486,12043,13039,14634,15505,16173,16193,16842,16950,18782,18950,19099,19219,20351,20737,21414,21803,56468,65960,234396,240354,320404,381409,545030	Ada,Bcl2,Ctsl,Gli3,Hsph1,Il18,Il6,Lef1,Loxl3,Pla2g2d,Pnp,Mapk8ip1,Ptger4,Sema4a,Spn,Tcf7,Tgfb1,Socs5,Twsg1,Ankle1,Malt1,Itpkb,Cdh26,Wdfy4
18_Member	GO Biological Processes	GO:0034103	regulation of tissue remodeling	-4.61825	-2.09681	16/88	11606,13609,16173,16193,18383,18439,18854,19219,20750,22337,93695,100201,110279,170826,231633,620235	Agt,S1pr1,Il18,Il6,Tnfrsf11b,P2rx7,Pml,Ptger4,Spp1,Vdr,Gpnmb,Tmem64,Bcr,Ppargc1b,Tmem119,Siglec15
19_Summary	GO Biological Processes	GO:0048589	developmental growth	-4.60982	-2.09593	72/791	11474,11606,11609,11858,11990,12043,12288,12316,13360,13609,13874,14165,14178,14431,14451,14453,14571,14632,14634,15185,15402,15567,16000,17069,17300,18128,18186,18187,18208,18479,18595,18596,19090,19141,19219,19242,20181,20292,20351,20352,20474,20511,20878,21803,21827,22402,56096,56717,58250,59024,64704,68050,71461,76901,81004,93840,94045,109901,116838,192119,211323,213084,216233,217340,226844,2…	Actn3,Agt,Agtr2,Rnd2,Atrn,Bcl2,Cacna1c,Aspm,Dhcr7,S1pr1,Ereg,Fgf10,Fgf7,Gamt,Gas1,Gas2,Gpd2,Gli1,Gli3,Hdac6,Hoxa5,Slc6a4,Igf1,Ly6e,Foxc1,Notch1,Nrp1,Nrp2,Ntn1,Pak1,Pdgfra,Pdgfrb,Prkdc,Lgmn,Ptger4,Ptn,Rxra,Ccl11,Sema4a,Sema4b,Six4,Slc1a2,Aurka,Tgfb1,Thbs3,Ccn4,Plac1,Mtor,Chst11,Med12,Htra2,Akirin1,Ptk7,Jade2,Tbl1xr1,Vangl2,P2rx5,Cela1,Rims2,Dicer1,Nrg1,Cdkl3,Socs2,Rnf157,Flvcr1,Slc25a25,Lrp4,Ankrd…
19_Member	GO Biological Processes	GO:0048589	developmental growth	-4.60982	-2.09593	72/791	11474,11606,11609,11858,11990,12043,12288,12316,13360,13609,13874,14165,14178,14431,14451,14453,14571,14632,14634,15185,15402,15567,16000,17069,17300,18128,18186,18187,18208,18479,18595,18596,19090,19141,19219,19242,20181,20292,20351,20352,20474,20511,20878,21803,21827,22402,56096,56717,58250,59024,64704,68050,71461,76901,81004,93840,94045,109901,116838,192119,211323,213084,216233,217340,226844,2…	Actn3,Agt,Agtr2,Rnd2,Atrn,Bcl2,Cacna1c,Aspm,Dhcr7,S1pr1,Ereg,Fgf10,Fgf7,Gamt,Gas1,Gas2,Gpd2,Gli1,Gli3,Hdac6,Hoxa5,Slc6a4,Igf1,Ly6e,Foxc1,Notch1,Nrp1,Nrp2,Ntn1,Pak1,Pdgfra,Pdgfrb,Prkdc,Lgmn,Ptger4,Ptn,Rxra,Ccl11,Sema4a,Sema4b,Six4,Slc1a2,Aurka,Tgfb1,Thbs3,Ccn4,Plac1,Mtor,Chst11,Med12,Htra2,Akirin1,Ptk7,Jade2,Tbl1xr1,Vangl2,P2rx5,Cela1,Rims2,Dicer1,Nrg1,Cdkl3,Socs2,Rnf157,Flvcr1,Slc25a25,Lrp4,Ankrd…
12_Member	GO Biological Processes	GO:0046486	glycerolipid metabolic process	-4.59541	-2.08895	40/361	12700,12894,13139,14178,14933,18596,18606,18710,18711,18782,20249,23827,26457,27226,54608,56468,64296,66113,66569,66853,74182,74205,76192,81004,106861,194126,214932,216233,216739,225010,225049,225651,232086,234729,241062,242864,270084,320404,327942,329777	Cish,Cpt1a,Dgka,Fgf7,Gk,Pdgfrb,Enpp2,Pik3r3,Pikfyve,Pla2g2d,Scd1,Bpnt1,Slc27a1,Pla2g7,Abhd2,Socs5,Abhd8,Apoa5,Gdpd1,Pnpla2,Gpcpd1,Acsl3,Abhd12,Tbl1xr1,Abhd3,Mtmr11,Hdhd5,Socs2,Acsl6,Lclat1,Ttc7,Mppe1,Tmem150a,Vac14,Pgap1,Napepld,Lpcat2,Itpkb,Pigl,Pigk
14_Member	GO Biological Processes	GO:0048704	embryonic skeletal system morphogenesis	-4.58027	-2.08111	18/108	14451,14634,15401,15402,15403,15404,15438,17389,18109,18595,20474,21809,58250,59024,70300,107587,217935,226844	Gas1,Gli3,Hoxa4,Hoxa5,Hoxa6,Hoxa7,Hoxd9,Mmp16,Mycn,Pdgfra,Six4,Tgfb3,Chst11,Med12,Fuz,Osr2,Wdr60,Flvcr1
10_Member	GO Biological Processes	GO:0000226	microtubule cytoskeleton organization	-4.56763	-2.07564	58/599	12316,12338,12615,14165,14453,15185,15505,16319,17245,17754,18005,18479,18519,18817,19348,20878,21648,22151,22390,29877,54141,56427,56742,60344,67203,68041,68617,70218,70799,71819,72080,73710,73738,73804,75786,75991,77744,78798,101565,105988,107995,108903,108907,140810,192119,192197,214444,215690,229841,231214,233406,235587,260315,268697,319565,381293,432611,544696	Aspm,Capn6,Cenpa,Fgf10,Gas2,Hdac6,Hsph1,Incenp,Mdm1,Map1a,Nek2,Pak1,Kat2b,Plk1,Kif20a,Aurka,Dynlt1b,Tubb2a,Wee1,Hdgfl3,Spag5,Tubd1,Psrc1,Fign,Nde1,Mid1ip1,Mtcl1,Kif18b,Cep192,Kif23,Sapcd2,Tubb2b,Haus7,Kif2c,Ckap5,Slain2,Bora,Eml4,Ccp110,Espl1,Cdc20,Tbcd,Nusap1,Ttbk2,Dicer1,Bcas3,Cdk5rap2,Nav1,Cenpe,Cc2d2a,Prc1,Parp3,Nav3,Ccnb1,Syne2,Kif14,Dnaic2,Tbc1d32
20_Member	GO Biological Processes	GO:0032886	regulation of microtubule-based process	-4.55884	-2.07392	30/240	13367,15114,15185,15505,17245,17754,18005,18479,18519,18817,29877,54141,56742,67774,68001,68041,70799,73668,75786,75991,77744,78798,101565,108903,140810,214444,232539,235180,235587,260315	Diaph1,Hap1,Hdac6,Hsph1,Mdm1,Map1a,Nek2,Pak1,Kat2b,Plk1,Hdgfl3,Spag5,Psrc1,Borcs5,Cfap298,Mid1ip1,Cep192,Ttc21b,Ckap5,Slain2,Bora,Eml4,Ccp110,Tbcd,Ttbk2,Cdk5rap2,Klhl42,Fez1,Parp3,Nav3
1_Member	GO Biological Processes	GO:0010634	positive regulation of epithelial cell migration	-4.54876	-2.07155	22/150	11600,11602,11606,14165,14178,15117,15185,16000,18186,18606,19141,20583,21803,27494,56717,67916,68606,68792,70097,74030,192197,330662	Angpt1,Angpt4,Agt,Fgf10,Fgf7,Has2,Hdac6,Igf1,Nrp1,Enpp2,Lgmn,Snai2,Tgfb1,Amot,Mtor,Plpp3,Ppm1f,Srpx2,Sash1,Rin2,Bcas3,Dock1
14_Member	GO Biological Processes	GO:0042733	embryonic digit morphogenesis	-4.5237	-2.06593	14/71	14368,14451,14634,18109,18128,21386,56873,58250,70300,107587,140810,226844,228357,544696	Fzd6,Gas1,Gli3,Mycn,Notch1,Tbx3,Lmbr1,Chst11,Fuz,Osr2,Ttbk2,Flvcr1,Lrp4,Tbc1d32
3_Member	GO Biological Processes	GO:0001655	urogenital system development	-4.50531	-2.05408	41/377	11600,11606,11609,11677,12043,13003,13617,14118,14165,14537,14634,16000,16449,17300,17390,18027,18128,18186,18595,18596,20181,20474,20846,21803,26920,66725,67784,69847,71461,72345,75691,76365,93840,107515,107587,108000,218476,228357,231214,241226,544696	Angpt1,Agt,Agtr2,Akr1b3,Bcl2,Vcan,Ednra,Fbn1,Fgf10,Gcnt1,Gli3,Igf1,Jag1,Foxc1,Mmp2,Nfia,Notch1,Nrp1,Pdgfra,Pdgfrb,Rxra,Six4,Stat1,Tgfb1,Cntrl,Lrrk2,Plxnd1,Wnk4,Ptk7,Amer1,Anks6,Tbx18,Vangl2,Lgr4,Osr2,Cenpf,Gcnt4,Lrp4,Cc2d2a,Itga8,Tbc1d32
5_Member	GO Biological Processes	GO:0060326	cell chemotaxis	-4.44069	-2.00848	35/304	11487,13609,13617,13655,14745,15234,16170,16842,17524,18128,18186,18578,18595,18596,18606,19141,19242,20292,20295,20296,20306,20308,20312,20583,20750,22329,27226,56838,57257,68050,83964,102103,227541,238130,269608	Adam10,S1pr1,Ednra,Egr3,Lpar1,Hgf,Il16,Lef1,Mpp1,Notch1,Nrp1,Pde4b,Pdgfra,Pdgfrb,Enpp2,Lgmn,Ptn,Ccl11,Ccl17,Ccl2,Ccl7,Ccl9,Cx3cl1,Snai2,Spp1,Vcam1,Pla2g7,Ccl28,Vav3,Akirin1,Jam3,Mtus1,Camk1d,Dock4,Plekhg5
15_Member	GO Biological Processes	GO:0046632	alpha-beta T cell differentiation	-4.42616	-2.00011	19/121	11486,12043,13039,14634,16173,16193,16842,16950,18782,18950,19219,20351,20737,21414,21803,56468,234396,240354,320404	Ada,Bcl2,Ctsl,Gli3,Il18,Il6,Lef1,Loxl3,Pla2g2d,Pnp,Ptger4,Sema4a,Spn,Tcf7,Tgfb1,Socs5,Ankle1,Malt1,Itpkb
17_Member	GO Biological Processes	GO:0033674	positive regulation of kinase activity	-4.38328	-1.96477	51/513	11600,11606,12531,13874,14118,14165,14366,14745,15234,15505,16000,16173,16319,18439,18479,18595,18596,21803,21809,22174,22596,26411,26457,53978,56742,57257,64297,66725,67313,67468,69068,70097,72149,74370,77744,80915,80982,93840,108099,207565,211323,224014,227154,229841,231659,234729,240354,242202,319801,320207,381293	Angpt1,Agt,Cdc25b,Ereg,Fbn1,Fgf10,Fzd4,Lpar1,Hgf,Hsph1,Igf1,Il18,Incenp,P2rx7,Pak1,Pdgfra,Pdgfrb,Tgfb1,Tgfb3,Tyro3,Xrcc5,Map4k1,Slc27a1,Lpar2,Psrc1,Vav3,Gprc5b,Lrrk2,Inava,Mmd,Tcim,Sash1,Strada,Rptor,Bora,Dusp12,Cemip,Vangl2,Prkag2,Camkk2,Nrg1,Fgd4,Stradb,Cenpe,Gcn1,Vac14,Malt1,Pde5a,Tigar,Pik3r5,Kif14
10_Member	GO Biological Processes	GO:0140014	mitotic nuclear division	-4.35755	-1.96041	32/270	12236,13874,14841,16000,16319,18005,18596,18817,20878,21803,30939,54141,56742,59014,67203,70218,70799,71819,72400,73804,77744,100710,105988,107995,108907,110033,214444,229841,233406,240641,268697,381293	Bub1b,Ereg,Haspin,Igf1,Incenp,Nek2,Pdgfrb,Plk1,Aurka,Tgfb1,Pttg1,Spag5,Psrc1,Rrs1,Nde1,Kif18b,Cep192,Kif23,Pinx1,Kif2c,Bora,Pds5b,Espl1,Cdc20,Nusap1,Kif22,Cdk5rap2,Cenpe,Prc1,Kif20b,Ccnb1,Kif14
18_Member	GO Biological Processes	GO:0048771	tissue remodeling	-4.36045	-1.96041	26/199	11606,13609,14165,16000,16173,16193,16449,17300,17390,18383,18439,18605,18669,18854,19219,19242,20750,22337,93695,100201,107515,109901,110279,170826,231633,620235	Agt,S1pr1,Fgf10,Igf1,Il18,Il6,Jag1,Foxc1,Mmp2,Tnfrsf11b,P2rx7,Enpp1,Abcb1b,Pml,Ptger4,Ptn,Spp1,Vdr,Gpnmb,Tmem64,Lgr4,Cela1,Bcr,Ppargc1b,Tmem119,Siglec15
7_Member	GO Biological Processes	GO:0031346	positive regulation of cell projection organization	-4.26914	-1.91091	48/478	11606,11858,11881,14366,14745,15114,15234,16180,16193,17344,17427,18186,18208,18439,18479,18519,18606,19242,20312,21648,21770,21809,23965,23969,56717,64297,66573,67102,67784,68050,70300,71461,73710,101565,108100,116838,140810,192197,211323,213084,216616,216739,217340,225849,227541,235180,260315,329934	Agt,Rnd2,Arsb,Fzd4,Lpar1,Hap1,Hgf,Il1rap,Il6,Pias2,Mns1,Nrp1,Ntn1,P2rx7,Pak1,Kat2b,Enpp2,Ptn,Cx3cl1,Dynlt1b,Ppp2r5d,Tgfb3,Tenm3,Pacsin1,Mtor,Gprc5b,Dzip1,D16Ertd472e,Plxnd1,Akirin1,Fuz,Ptk7,Tubb2b,Ccp110,Baiap2,Rims2,Ttbk2,Bcas3,Nrg1,Cdkl3,Efemp1,Acsl6,Rnf157,Ppp2r5b,Camk1d,Fez1,Nav3,Foxo6
9_Member	GO Biological Processes	GO:1901987	regulation of cell cycle phase transition	-4.25243	-1.8994	34/298	11792,12043,12122,12236,12531,12532,14165,14451,14632,14726,14841,18817,18854,19090,20913,21752,21803,26992,27214,28010,59036,69068,70799,71878,72400,74370,93695,108000,114714,214444,229841,268697,269424,381293	Apex1,Bcl2,Bid,Bub1b,Cdc25b,Cdc25c,Fgf10,Gas1,Gli1,Pdpn,Haspin,Plk1,Pml,Prkdc,Stxbp4,Tert,Tgfb1,Brd7,Dbf4,Miip,Dact1,Tcim,Cep192,Fam83d,Pinx1,Rptor,Gpnmb,Cenpf,Rad51c,Cdk5rap2,Cenpe,Ccnb1,Jade1,Kif14
11_Member	GO Biological Processes	GO:0007431	salivary gland development	-4.21008	-1.87735	10/41	12724,14165,14178,15234,16193,18186,20583,57764,65960,67784	Clcn2,Fgf10,Fgf7,Hgf,Il6,Nrp1,Snai2,Ntn4,Twsg1,Plxnd1
17_Member	GO Biological Processes	GO:0045859	regulation of protein kinase activity	-4.16184	-1.83877	62/675	11600,11606,12367,12442,12531,12580,13874,14118,14165,14366,14745,15234,15505,16000,16173,16193,16319,18439,18479,18519,18596,18769,18817,19099,21803,21809,22596,24056,24066,26411,26457,53978,56468,56717,56742,64297,66725,67313,67468,68606,69068,70097,72149,73047,74370,77744,80982,93840,108099,192231,207565,211323,217410,224014,227154,229841,240354,240665,242202,268697,320207,381293	Angpt1,Agt,Casp3,Ccnb2,Cdc25b,Cdkn2c,Ereg,Fbn1,Fgf10,Fzd4,Lpar1,Hgf,Hsph1,Igf1,Il18,Il6,Incenp,P2rx7,Pak1,Kat2b,Pdgfrb,Pkig,Plk1,Mapk8ip1,Tgfb1,Tgfb3,Xrcc5,Sh3bp5,Spry4,Map4k1,Slc27a1,Lpar2,Socs5,Mtor,Psrc1,Gprc5b,Lrrk2,Inava,Mmd,Ppm1f,Tcim,Sash1,Strada,Camk2n2,Rptor,Bora,Cemip,Vangl2,Prkag2,Hexim1,Camkk2,Nrg1,Trib2,Fgd4,Stradb,Cenpe,Malt1,Ccnj,Pde5a,Ccnb1,Pik3r5,Kif14
7_Member	GO Biological Processes	GO:0050769	positive regulation of neurogenesis	-4.15389	-1.83562	56/592	11606,11858,11881,12043,12316,14366,14634,14745,15114,15234,15353,16000,16180,16193,17158,17344,17954,18128,18186,18208,18479,18519,18606,19242,20312,21648,21770,21803,22596,23965,23969,24088,56717,64297,67102,67468,67784,71461,73710,76901,104156,108100,116838,192119,211323,213084,216049,216233,216739,217340,225849,227541,235180,240641,319583,329934	Agt,Rnd2,Arsb,Bcl2,Aspm,Fzd4,Gli3,Lpar1,Hap1,Hgf,Hmg20b,Igf1,Il1rap,Il6,Man2a1,Pias2,Nap1l2,Notch1,Nrp1,Ntn1,Pak1,Kat2b,Enpp2,Ptn,Cx3cl1,Dynlt1b,Ppp2r5d,Tgfb1,Xrcc5,Tenm3,Pacsin1,Tlr2,Mtor,Gprc5b,D16Ertd472e,Mmd,Plxnd1,Ptk7,Tubb2b,Jade2,Etv5,Baiap2,Rims2,Dicer1,Nrg1,Cdkl3,Zfp365,Socs2,Acsl6,Rnf157,Ppp2r5b,Camk1d,Fez1,Kif20b,Lig4,Foxo6
14_Member	GO Biological Processes	GO:0001501	skeletal system development	-4.12491	-1.81608	51/525	11474,13003,14118,14451,14634,14797,15117,15401,15402,15403,15404,15424,15437,15438,16000,17300,17313,17389,17390,18109,18439,18595,18596,19219,20474,20583,20678,21386,21803,21809,21827,22337,22402,58250,59024,68259,70300,72345,74511,83925,102607,107587,170826,192119,216616,217935,226844,231633,234356,268396,620235	Actn3,Vcan,Fbn1,Gas1,Gli3,Tle5,Has2,Hoxa4,Hoxa5,Hoxa6,Hoxa7,Hoxc5,Hoxd8,Hoxd9,Igf1,Foxc1,Mgp,Mmp16,Mmp2,Mycn,P2rx7,Pdgfra,Pdgfrb,Ptger4,Six4,Snai2,Sox5,Tbx3,Tgfb1,Tgfb3,Thbs3,Vdr,Ccn4,Chst11,Med12,Ift80,Fuz,Amer1,Lrrc17,Trps1,Snx19,Osr2,Ppargc1b,Dicer1,Efemp1,Wdr60,Flvcr1,Tmem119,Csgalnact1,Sh3pxd2b,Siglec15
10_Member	GO Biological Processes	GO:0050000	chromosome localization	-4.05238	-1.77507	14/78	14579,16319,54141,56742,59014,67203,71878,72400,73804,108000,110033,229841,268697,381293	Gem,Incenp,Spag5,Psrc1,Rrs1,Nde1,Fam83d,Pinx1,Kif2c,Cenpf,Kif22,Cenpe,Ccnb1,Kif14
10_Member	GO Biological Processes	GO:0051303	establishment of chromosome localization	-4.05238	-1.77507	14/78	14579,16319,54141,56742,59014,67203,71878,72400,73804,108000,110033,229841,268697,381293	Gem,Incenp,Spag5,Psrc1,Rrs1,Nde1,Fam83d,Pinx1,Kif2c,Cenpf,Kif22,Cenpe,Ccnb1,Kif14
3_Member	GO Biological Processes	GO:0001822	kidney development	-4.01365	-1.74066	35/319	11600,11606,11609,11677,12043,13003,13617,14118,14165,14537,14634,16449,17300,18128,18186,18595,18596,20474,21803,26920,66725,67784,69847,71461,72345,75691,93840,107515,107587,108000,218476,228357,231214,241226,544696	Angpt1,Agt,Agtr2,Akr1b3,Bcl2,Vcan,Ednra,Fbn1,Fgf10,Gcnt1,Gli3,Jag1,Foxc1,Notch1,Nrp1,Pdgfra,Pdgfrb,Six4,Tgfb1,Cntrl,Lrrk2,Plxnd1,Wnk4,Ptk7,Amer1,Anks6,Vangl2,Lgr4,Osr2,Cenpf,Gcnt4,Lrp4,Cc2d2a,Itga8,Tbc1d32
11_Member	GO Biological Processes	GO:0060445	branching involved in salivary gland morphogenesis	-3.99692	-1.73245	8/28	14165,14178,15234,16193,18186,20583,57764,67784	Fgf10,Fgf7,Hgf,Il6,Nrp1,Snai2,Ntn4,Plxnd1
10_Member	GO Biological Processes	GO:1902850	microtubule cytoskeleton organization involved in mitosis	-3.89961	-1.67478	20/143	12615,14165,18005,18817,20878,21648,56742,67203,70799,71819,72080,75786,77744,107995,108907,214444,229841,233406,235587,268697	Cenpa,Fgf10,Nek2,Plk1,Aurka,Dynlt1b,Psrc1,Nde1,Cep192,Kif23,Sapcd2,Ckap5,Bora,Cdc20,Nusap1,Cdk5rap2,Cenpe,Prc1,Parp3,Ccnb1
17_Member	GO Biological Processes	GO:0045860	positive regulation of protein kinase activity	-3.87868	-1.66533	44/442	11600,11606,12531,13874,14118,14165,14366,14745,15234,15505,16000,16173,16319,18439,18479,18596,21803,21809,22596,26411,26457,53978,56742,64297,66725,67313,67468,69068,70097,72149,74370,77744,80982,93840,108099,207565,211323,224014,227154,229841,240354,242202,320207,381293	Angpt1,Agt,Cdc25b,Ereg,Fbn1,Fgf10,Fzd4,Lpar1,Hgf,Hsph1,Igf1,Il18,Incenp,P2rx7,Pak1,Pdgfrb,Tgfb1,Tgfb3,Xrcc5,Map4k1,Slc27a1,Lpar2,Psrc1,Gprc5b,Lrrk2,Inava,Mmd,Tcim,Sash1,Strada,Rptor,Bora,Cemip,Vangl2,Prkag2,Camkk2,Nrg1,Fgd4,Stradb,Cenpe,Malt1,Pde5a,Pik3r5,Kif14
6_Member	GO Biological Processes	GO:0032787	monocarboxylic acid metabolic process	-3.84738	-1.64925	56/608	11474,11606,11690,12183,12894,12903,13078,13107,13110,13177,14726,14933,15488,15926,16000,16832,18293,18439,19017,19224,19659,20249,20512,26457,26874,27402,52633,54608,56050,56357,56717,57874,66113,66400,68041,68801,71519,74205,96979,105387,106861,107476,108099,110460,170439,209692,216739,232339,264895,269823,319801,320204,329910,394432,394434,613123	Actn3,Agt,Alox5ap,Bpgm,Cpt1a,Crabp1,Cyp1b1,Cyp2f2,Cyp2j6,Eci1,Pdpn,Gk,Hsd17b4,Idh1,Igf1,Ldhb,Ogdh,P2rx7,Ppargc1a,Ptgs1,Rbp1,Scd1,Slc1a3,Slc27a1,Abcd2,Pdhx,Nit2,Abhd2,Cyp39a1,Ivd,Mtor,Hacd3,Apoa5,Alkbh7,Mid1ip1,Elovl5,Cyp2u1,Acsl3,Ptges2,Akr1c14,Abhd3,Acaca,Prkag2,Acat2,Elovl6,Dhtkd1,Acsl6,Ankrd26,Acsf2,Pon3,Tigar,Etfbkmt,Acot11,Ugt1a7c,Ugt1a9,Ugt1a8
11_Member	GO Biological Processes	GO:0007435	salivary gland morphogenesis	-3.83329	-1.63876	9/37	14165,14178,15234,16193,18186,20583,57764,65960,67784	Fgf10,Fgf7,Hgf,Il6,Nrp1,Snai2,Ntn4,Twsg1,Plxnd1
20_Member	GO Biological Processes	GO:0031109	microtubule polymerization or depolymerization	-3.82117	-1.63377	18/123	15185,17754,18479,29877,56742,67203,68041,70218,70799,73804,75786,75991,78798,108903,140810,214444,260315,381293	Hdac6,Map1a,Pak1,Hdgfl3,Psrc1,Nde1,Mid1ip1,Kif18b,Cep192,Kif2c,Ckap5,Slain2,Eml4,Tbcd,Ttbk2,Cdk5rap2,Nav3,Kif14
6_Member	GO Biological Processes	GO:0008610	lipid biosynthetic process	-3.81156	-1.62768	54/582	11305,11606,12724,13139,13360,14178,15483,15490,15926,16000,18439,19017,19224,19659,20249,20443,20448,20583,20598,22337,26457,26874,50781,50935,54608,56050,56717,57874,64296,66113,66853,67260,68041,68801,71883,73166,74205,96979,106861,107476,108099,170439,192970,211961,214932,216739,225010,225651,234729,241062,270084,327942,329777,676527	Abca2,Agt,Clcn2,Dgka,Dhcr7,Fgf7,Hsd11b1,Hsd17b7,Idh1,Igf1,P2rx7,Ppargc1a,Ptgs1,Rbp1,Scd1,St3gal4,St6galnac4,Snai2,Smpd2,Vdr,Slc27a1,Abcd2,Dkk3,St6galnac6,Abhd2,Cyp39a1,Mtor,Hacd3,Abhd8,Apoa5,Pnpla2,Cers4,Mid1ip1,Elovl5,Coq2,Tm7sf2,Acsl3,Ptges2,Abhd3,Acaca,Prkag2,Elovl6,Dhrs11,Asxl3,Hdhd5,Acsl6,Lclat1,Mppe1,Vac14,Pgap1,Lpcat2,Pigl,Pigk,Gm12248
10_Member	GO Biological Processes	GO:0098813	nuclear chromosome segregation	-3.79455	-1.61761	30/264	12236,14579,14841,16319,18005,18817,21973,30939,54141,56742,59014,70218,70799,71819,71878,72400,73804,100710,105988,107995,108000,108907,110033,114714,214444,229841,233406,268697,320209,381293	Bub1b,Gem,Haspin,Incenp,Nek2,Plk1,Top2a,Pttg1,Spag5,Psrc1,Rrs1,Kif18b,Cep192,Kif23,Fam83d,Pinx1,Kif2c,Pds5b,Espl1,Cdc20,Cenpf,Nusap1,Kif22,Rad51c,Cdk5rap2,Cenpe,Prc1,Ccnb1,Ddx11,Kif14
2_Member	GO Biological Processes	GO:0030177	positive regulation of Wnt signaling pathway	-3.77123	-1.60865	19/135	12316,14165,21752,21803,22402,24088,27412,56811,59036,64297,66725,70495,71461,72345,73668,81004,107515,218581,232941	Aspm,Fgf10,Tert,Tgfb1,Ccn4,Tlr2,Peg12,Dkk2,Dact1,Gprc5b,Lrrk2,Atp6ap2,Ptk7,Amer1,Ttc21b,Tbl1xr1,Lgr4,Depdc1b,Ppm1n
7_Member	GO Biological Processes	GO:0120035	regulation of plasma membrane bounded cell projection organization	-3.76539	-1.60865	69/798	11487,11606,11858,11881,13865,14366,14726,14745,15114,15234,16169,16180,16193,17344,17427,17454,18186,18208,18439,18479,18519,18606,19242,20312,20351,20352,20614,21648,21770,21809,23965,23969,56717,64297,66573,66725,67102,67784,68050,70300,71461,73668,73710,101565,107995,108100,116838,140810,170728,192197,211323,213084,216049,216616,216739,216831,217340,218203,225849,227541,228357,234854,235180,2…	Adam10,Agt,Rnd2,Arsb,Nr2f1,Fzd4,Pdpn,Lpar1,Hap1,Hgf,Il15ra,Il1rap,Il6,Pias2,Mns1,Mov10,Nrp1,Ntn1,P2rx7,Pak1,Kat2b,Enpp2,Ptn,Cx3cl1,Sema4a,Sema4b,Snap25,Dynlt1b,Ppp2r5d,Tgfb3,Tenm3,Pacsin1,Mtor,Gprc5b,Dzip1,Lrrk2,D16Ertd472e,Plxnd1,Akirin1,Fuz,Ptk7,Ttc21b,Tubb2b,Ccp110,Cdc20,Baiap2,Rims2,Ttbk2,Rtn4ip1,Bcas3,Nrg1,Cdkl3,Zfp365,Efemp1,Acsl6,Arhgap44,Rnf157,Mylip,Ppp2r5b,Camk1d,Lrp4,Cdk10,Fez1,Sarm1,L…
14_Member	GO Biological Processes	GO:0043009	chordate embryonic development	-3.76539	-1.60865	69/798	11486,11487,11600,11864,12442,13445,13617,13800,13855,14368,14451,14634,15401,15402,15403,15404,15424,15438,16000,16842,17069,17158,17300,17389,18005,18109,18128,18595,18596,19090,20181,20474,20678,21386,21414,21425,21677,21803,21809,22329,27494,53414,56096,58250,59024,59036,68713,70300,70495,71461,72068,73739,76365,77579,81004,93840,107587,140810,192119,217935,226841,226844,231214,238328,240641,…	Ada,Adam10,Angpt1,Arnt2,Ccnb2,Cdk2ap1,Ednra,Enah,Epn2,Fzd6,Gas1,Gli3,Hoxa4,Hoxa5,Hoxa6,Hoxa7,Hoxc5,Hoxd9,Igf1,Lef1,Ly6e,Man2a1,Foxc1,Mmp16,Nek2,Mycn,Notch1,Pdgfra,Pdgfrb,Prkdc,Rxra,Six4,Sox5,Tbx3,Tcf7,Tfeb,Tead2,Tgfb1,Tgfb3,Vcam1,Amot,Bysl,Plac1,Chst11,Med12,Dact1,Ifitm1,Fuz,Atp6ap2,Ptk7,Cnot2,Cby1,Tbx18,Myh10,Tbl1xr1,Vangl2,Osr2,Ttbk2,Dicer1,Wdr60,Vash2,Flvcr1,Cc2d2a,Vash1,Kif20b,Zfp14,Ccnb1,Lig…
16_Member	GO Biological Processes	GO:0001818	negative regulation of cytokine production	-3.76548	-1.60865	30/265	11513,11600,15234,16000,16193,16842,17082,17199,17470,18854,19219,20312,21803,21809,21841,24088,26874,56468,64685,65960,66222,80861,93695,94185,107515,114128,192119,217410,260315,268857	Adcy7,Angpt1,Hgf,Igf1,Il6,Lef1,Il1rl1,Mc1r,Cd200,Pml,Ptger4,Cx3cl1,Tgfb1,Tgfb3,Tia1,Tlr2,Abcd2,Socs5,Nmi,Twsg1,Serpinb1a,Dhx58,Gpnmb,Tnfrsf21,Lgr4,Laptm4b,Dicer1,Trib2,Nav3,Nlrc3
9_Member	GO Biological Processes	GO:0007346	regulation of mitotic cell cycle	-3.75524	-1.60178	48/502	11792,12043,12122,12236,12531,12532,13874,14165,14451,14726,14841,16000,16319,17300,18005,18596,18817,18854,19090,19141,21752,21803,21973,22390,26992,27214,28010,30939,53376,56742,59036,70799,72400,74370,77744,93695,108000,108907,114714,214444,229841,234854,235587,240255,240641,268697,269424,381293	Apex1,Bcl2,Bid,Bub1b,Cdc25b,Cdc25c,Ereg,Fgf10,Gas1,Pdpn,Haspin,Igf1,Incenp,Foxc1,Nek2,Pdgfrb,Plk1,Pml,Prkdc,Lgmn,Tert,Tgfb1,Top2a,Wee1,Brd7,Dbf4,Miip,Pttg1,Usp2,Psrc1,Dact1,Cep192,Pinx1,Rptor,Bora,Gpnmb,Cenpf,Nusap1,Rad51c,Cdk5rap2,Cenpe,Cdk10,Parp3,Ythdc2,Kif20b,Ccnb1,Jade1,Kif14
8_Member	GO Biological Processes	GO:0030278	regulation of ossification	-3.74376	-1.59355	28/241	11474,11732,12043,12571,12609,13609,14632,14634,16000,16193,16449,17313,17344,18128,18439,18605,19219,19242,20583,21803,22402,65960,69504,71584,100201,107587,228357,231633	Actn3,Ank,Bcl2,Cdk6,Cebpd,S1pr1,Gli1,Gli3,Igf1,Il6,Jag1,Mgp,Pias2,Notch1,P2rx7,Enpp1,Ptger4,Ptn,Snai2,Tgfb1,Ccn4,Twsg1,Zfp932,Gdpd2,Tmem64,Osr2,Lrp4,Tmem119
11_Member	GO Biological Processes	GO:0060693	regulation of branching involved in salivary gland morphogenesis	-3.73988	-1.5929	5/11	14165,14178,15234,20583,57764	Fgf10,Fgf7,Hgf,Snai2,Ntn4
3_Member	GO Biological Processes	GO:0048729	tissue morphogenesis	-3.71203	-1.57459	60/672	11600,11606,11609,12043,13039,13609,13617,13800,14165,14178,14368,14537,14634,14726,15234,15402,16000,16193,16449,16842,17069,17300,17313,17390,18109,18128,18186,18187,18208,18479,18595,18854,20181,20292,20474,20583,21386,21677,21803,21809,22337,56717,57764,59024,59036,65960,67784,69847,70300,71461,72080,76365,93840,94190,104156,107515,192119,218476,231214,240641	Angpt1,Agt,Agtr2,Bcl2,Ctsl,S1pr1,Ednra,Enah,Fgf10,Fgf7,Fzd6,Gcnt1,Gli3,Pdpn,Hgf,Hoxa5,Igf1,Il6,Jag1,Lef1,Ly6e,Foxc1,Mgp,Mmp2,Mycn,Notch1,Nrp1,Nrp2,Ntn1,Pak1,Pdgfra,Pml,Rxra,Ccl11,Six4,Snai2,Tbx3,Tead2,Tgfb1,Tgfb3,Vdr,Mtor,Ntn4,Med12,Dact1,Twsg1,Plxnd1,Wnk4,Fuz,Ptk7,Sapcd2,Tbx18,Vangl2,Ophn1,Etv5,Lgr4,Dicer1,Gcnt4,Cc2d2a,Kif20b
1_Member	GO Biological Processes	GO:2000181	negative regulation of blood vessel morphogenesis	-3.68669	-1.55239	18/126	11602,11606,13638,13855,15402,17300,18128,18854,19219,19242,20296,20351,20846,21826,27494,230775,238328,242705	Angpt4,Agt,Efna3,Epn2,Hoxa5,Foxc1,Notch1,Pml,Ptger4,Ptn,Ccl2,Sema4a,Stat1,Thbs2,Amot,Adgrb2,Vash1,E2f2
13_Member	GO Biological Processes	GO:0009100	glycoprotein metabolic process	-3.67383	-1.54574	35/332	11305,12043,13039,14426,14537,16000,17158,20442,20443,20448,27029,27403,50935,53374,53618,54616,58250,66435,70551,72050,93840,99011,107895,108150,109901,140481,171167,208624,217203,232313,233115,234356,244745,268880,432486	Abca2,Bcl2,Ctsl,Galnt4,Gcnt1,Igf1,Man2a1,St3gal1,St3gal4,St6galnac4,Sgsh,Abca7,St6galnac6,Chst3,Fut8,Extl3,Chst11,Uggt2,Tmtc4,Poglut2,Vangl2,Pomt1,Mgat5,Galnt7,Cela1,Man2a2,Fut10,Alg3,Tmem106a,Gxylt2,Dpy19l3,Csgalnact1,Dpy19l1,Xxylt1,Gnptab
16_Member	GO Biological Processes	GO:0050727	regulation of inflammatory response	-3.66082	-1.53885	39/385	11486,11513,11606,11690,13136,13617,14087,15234,16000,16170,16193,17082,17470,18782,19219,20312,20737,21930,22174,22402,24088,26874,56468,58203,64297,64339,66083,66725,76192,78334,107527,110279,192119,209558,210808,242202,242864,268857,353187	Ada,Adcy7,Agt,Alox5ap,Cd55,Ednra,Fanca,Hgf,Igf1,Il16,Il6,Il1rl1,Cd200,Pla2g2d,Ptger4,Cx3cl1,Spn,Tnfaip6,Tyro3,Ccn4,Tlr2,Abcd2,Socs5,Zbp1,Gprc5b,Fndc4,Setd6,Lrrk2,Abhd12,Cdk19,Il1rl2,Bcr,Dicer1,Enpp3,Lacc1,Pde5a,Napepld,Nlrc3,Nr1d2
16_Member	GO Biological Processes	GO:0002683	negative regulation of immune system process	-3.56513	-1.47251	46/484	11486,11600,12367,12571,14118,14634,15402,15404,16000,16173,16950,17082,17470,18128,18782,19090,19219,20312,20737,21355,21803,21809,22174,56468,56838,64685,65960,65963,66058,72147,74511,80861,93695,94185,107515,110279,209558,213211,229473,235587,237868,242202,268857,320404,434341,547253	Ada,Angpt1,Casp3,Cdk6,Fbn1,Gli3,Hoxa5,Hoxa7,Igf1,Il18,Loxl3,Il1rl1,Cd200,Notch1,Pla2g2d,Prkdc,Ptger4,Cx3cl1,Spn,Tap2,Tgfb1,Tgfb3,Tyro3,Socs5,Ccl28,Nmi,Twsg1,Tmem176b,Tmem176a,Zbtb46,Lrrc17,Dhx58,Gpnmb,Tnfrsf21,Lgr4,Bcr,Enpp3,Rnf26,Tmem131l,Parp3,Sarm1,Pde5a,Nlrc3,Itpkb,Nlrc5,Parp14
1_Member	GO Biological Processes	GO:0010632	regulation of epithelial cell migration	-3.55334	-1.46652	27/235	11600,11602,11606,11881,14165,14178,15117,15185,16000,18128,18186,18606,19141,20351,20583,21803,27494,56717,67916,68606,68792,70097,72461,74030,192197,238328,330662	Angpt1,Angpt4,Agt,Arsb,Fgf10,Fgf7,Has2,Hdac6,Igf1,Notch1,Nrp1,Enpp2,Lgmn,Sema4a,Snai2,Tgfb1,Amot,Mtor,Plpp3,Ppm1f,Srpx2,Sash1,Prcp,Rin2,Bcas3,Vash1,Dock1
3_Member	GO Biological Processes	GO:0002009	morphogenesis of an epithelium	-3.55183	-1.46652	52/568	11600,11606,11609,12043,13039,13617,13800,14165,14178,14368,14634,14726,15234,15402,16000,16193,16449,16842,17313,17390,18109,18128,18186,18208,18479,18595,18854,20181,20292,20474,20583,21386,21677,21803,22337,56717,57764,59024,59036,67784,69847,70300,71461,72080,76365,93840,94190,104156,107515,192119,231214,240641	Angpt1,Agt,Agtr2,Bcl2,Ctsl,Ednra,Enah,Fgf10,Fgf7,Fzd6,Gli3,Pdpn,Hgf,Hoxa5,Igf1,Il6,Jag1,Lef1,Mgp,Mmp2,Mycn,Notch1,Nrp1,Ntn1,Pak1,Pdgfra,Pml,Rxra,Ccl11,Six4,Snai2,Tbx3,Tead2,Tgfb1,Vdr,Mtor,Ntn4,Med12,Dact1,Plxnd1,Wnk4,Fuz,Ptk7,Sapcd2,Tbx18,Vangl2,Ophn1,Etv5,Lgr4,Dicer1,Cc2d2a,Kif20b
3_Member	GO Biological Processes	GO:0048732	gland development	-3.55071	-1.46652	45/471	11486,12043,12442,12583,12724,14165,14178,14632,14634,15234,15402,15438,16000,16004,16173,16193,16842,17069,17158,17300,17390,18128,18186,18208,18595,18596,18854,19090,19242,20181,20249,20292,20474,20583,20878,21386,21803,21809,22337,57764,65960,67784,104156,109901,216233	Ada,Bcl2,Ccnb2,Cdo1,Clcn2,Fgf10,Fgf7,Gli1,Gli3,Hgf,Hoxa5,Hoxd9,Igf1,Igf2r,Il18,Il6,Lef1,Ly6e,Man2a1,Foxc1,Mmp2,Notch1,Nrp1,Ntn1,Pdgfra,Pdgfrb,Pml,Prkdc,Ptn,Rxra,Scd1,Ccl11,Six4,Snai2,Aurka,Tbx3,Tgfb1,Tgfb3,Vdr,Ntn4,Twsg1,Plxnd1,Etv5,Cela1,Socs2
11_Member	GO Biological Processes	GO:0060437	lung growth	-3.53973	-1.45832	4/7	14165,14178,18595,18596	Fgf10,Fgf7,Pdgfra,Pdgfrb
14_Member	GO Biological Processes	GO:0048568	embryonic organ development	-3.51816	-1.44716	48/514	11486,13855,14165,14368,14451,14632,14634,15401,15402,15403,15404,15438,15490,16842,17300,17389,18109,18128,18208,18516,18595,18596,20474,21386,21414,21425,21677,21803,21809,22329,56096,58250,59024,70300,71461,73750,76365,93840,107587,110279,140810,217935,226841,226844,231214,238328,241226,320398	Ada,Epn2,Fgf10,Fzd6,Gas1,Gli1,Gli3,Hoxa4,Hoxa5,Hoxa6,Hoxa7,Hoxd9,Hsd17b7,Lef1,Foxc1,Mmp16,Mycn,Notch1,Ntn1,Pbx3,Pdgfra,Pdgfrb,Six4,Tbx3,Tcf7,Tfeb,Tead2,Tgfb1,Tgfb3,Vcam1,Plac1,Chst11,Med12,Fuz,Ptk7,Whrn,Tbx18,Vangl2,Osr2,Bcr,Ttbk2,Wdr60,Vash2,Flvcr1,Cc2d2a,Vash1,Itga8,Lrig3
5_Member	GO Biological Processes	GO:0050920	regulation of chemotaxis	-3.48326	-1.42079	26/225	11487,13609,13617,14165,14745,16170,17524,18128,18186,18595,18596,19141,19242,20296,20312,20351,20352,20583,21803,27226,68050,68606,73710,83964,102103,227541	Adam10,S1pr1,Ednra,Fgf10,Lpar1,Il16,Mpp1,Notch1,Nrp1,Pdgfra,Pdgfrb,Lgmn,Ptn,Ccl2,Cx3cl1,Sema4a,Sema4b,Snai2,Tgfb1,Pla2g7,Akirin1,Ppm1f,Tubb2b,Jam3,Mtus1,Camk1d
14_Member	GO Biological Processes	GO:0048706	embryonic skeletal system development	-3.48345	-1.42079	19/142	14451,14634,15401,15402,15403,15404,15424,15438,17389,18109,18595,20474,21809,58250,59024,70300,107587,217935,226844	Gas1,Gli3,Hoxa4,Hoxa5,Hoxa6,Hoxa7,Hoxc5,Hoxd9,Mmp16,Mycn,Pdgfra,Six4,Tgfb3,Chst11,Med12,Fuz,Osr2,Wdr60,Flvcr1
18_Member	GO Biological Processes	GO:0060249	anatomical structure homeostasis	-3.4679	-1.4107	40/407	11677,11792,12043,13609,14178,16193,17245,17300,17754,18005,18128,18383,18439,18596,18854,19090,19219,20312,20750,21752,21803,22174,22427,22596,59047,67313,68728,72400,73750,75764,100201,107476,114714,170826,208084,216049,231633,235587,382406,620235	Akr1b3,Apex1,Bcl2,S1pr1,Fgf7,Il6,Mdm1,Foxc1,Map1a,Nek2,Notch1,Tnfrsf11b,P2rx7,Pdgfrb,Pml,Prkdc,Ptger4,Cx3cl1,Spp1,Tert,Tgfb1,Tyro3,Wrn,Xrcc5,Pnkp,Inava,Trp53inp2,Pinx1,Whrn,Slx1b,Tmem64,Acaca,Rad51c,Ppargc1b,Pif1,Zfp365,Tmem119,Parp3,Poc1b,Siglec15
1_Member	GO Biological Processes	GO:0016525	negative regulation of angiogenesis	-3.3855	-1.3536	17/122	11602,11606,13638,13855,15402,17300,18128,18854,19242,20296,20351,20846,21826,27494,230775,238328,242705	Angpt4,Agt,Efna3,Epn2,Hoxa5,Foxc1,Notch1,Pml,Ptn,Ccl2,Sema4a,Stat1,Thbs2,Amot,Adgrb2,Vash1,E2f2
9_Member	GO Biological Processes	GO:1901990	regulation of mitotic cell cycle phase transition	-3.3854	-1.3536	29/266	11792,12043,12122,12236,12531,12532,14165,14726,14841,18817,18854,19090,21752,21803,26992,27214,28010,59036,70799,72400,74370,93695,108000,114714,214444,229841,268697,269424,381293	Apex1,Bcl2,Bid,Bub1b,Cdc25b,Cdc25c,Fgf10,Pdpn,Haspin,Plk1,Pml,Prkdc,Tert,Tgfb1,Brd7,Dbf4,Miip,Dact1,Cep192,Pinx1,Rptor,Gpnmb,Cenpf,Rad51c,Cdk5rap2,Cenpe,Ccnb1,Jade1,Kif14
1_Member	GO Biological Processes	GO:0010631	epithelial cell migration	-3.32513	-1.3055	31/294	11600,11602,11606,11881,13078,13655,14165,14178,15117,15185,16000,18128,18186,18606,18710,19141,20351,20583,21803,27494,56717,67784,68606,68792,70097,72461,74030,192197,238328,269608,330662	Angpt1,Angpt4,Agt,Arsb,Cyp1b1,Egr3,Fgf10,Fgf7,Has2,Hdac6,Igf1,Notch1,Nrp1,Enpp2,Pik3r3,Lgmn,Sema4a,Snai2,Tgfb1,Amot,Mtor,Plxnd1,Ppm1f,Srpx2,Sash1,Prcp,Rin2,Bcas3,Vash1,Plekhg5,Dock1
